# Supplementary material for: Artemisinin resistance in the malaria parasite, Plasmodium falciparum, originates from its initial transcriptional response
Source: Commun Biol. 2022 Mar 28;5:274. doi: 10.1038/s42003-022-03215-0 (PMC8960834; doi:10.1038/s42003-022-03215-0)
Supplement: Supplementary file 4 — Supplementary Data 1 [file 42003_2022_3215_MOESM4_ESM.xlsx]

## Sheet: Main
Patient.ID	Country	Fieldsite	Measurement Method	Sample set	Parasite Lineage	Estimated GAM proportion	Estimated hpi
BD001-2-078	Bangladesh	Ramu	RNA-seq	(bl)0hr	NA	0	3
BD001-2-048	Bangladesh	Ramu	RNA-seq	(bl)0hr	NA	0.06	2.6
BD001-2-045	Bangladesh	Ramu	RNA-seq	(bl)0hr	NA	0.04	3.2
BD001-2-084	Bangladesh	Ramu	RNA-seq	(bl)0hr	NA	0.117	1.8
BD001-2-063	Bangladesh	Ramu	RNA-seq	(bl)0hr	NA	0.09	2.2
MM005-2-001	Myanmar	Thabeikkyin	RNA-seq	(bl)0hr	NA	0.085	2.6
VN001-2-107	Vietnam(Southern Vietnam)	Binh Phuoc	RNA-seq	(bl)0hr	NA	0.082	1.9
MM005-2-005	Myanmar	Thabeikkyin	Microarry/RNA-seq	(bl)0hr	WT	0.062	4.7
MM008-2-001	Myanmar	ann	Microarry/RNA-seq	(bl)0hr	Het580.PLA1	0.053	2.8
MM006-2-016	Myanmar	Pyay	Microarry/RNA-seq	(bl)0hr	WT	0.056	2.5
VN001-2-038	Vietnam(Southern Vietnam)	Binh Phuoc	Microarry/RNA-seq	(bl)0hr	WT	0.083	2.6
MM006-2-018	Myanmar	Pyay	Microarry/RNA-seq	(bl)0hr	WT	0.052	2.6
MM006-2-026	Myanmar	Pyay	Microarry/RNA-seq	(bl)0hr	WT	0.062	2.3
KH003-2-086	Cambodia	Ratanakiri	Microarry/RNA-seq	(bl)0hr	PLA1.only	0.049	6
BD001-2-104	Bangladesh	Ramu	Microarry/RNA-seq	(bl)0hr	WT	0.038	3.6
BD001-2-114	Bangladesh	Ramu	Microarry/RNA-seq	(bl)0hr	WT	0.043	2.9
BD001-2-119	Bangladesh	Ramu	Microarry/RNA-seq	(bl)0hr	WT	0.068	2.4
KH003-2-002	Cambodia	Ratanakiri	Microarry/RNA-seq	(bl)0hr	WT	0.078	3
MM006-2-022	Myanmar	Pyay	Microarry/RNA-seq	(bl)0hr	WT	0.047	2.9
MM005-2-022	Myanmar	Thabeikkyin	Microarry/RNA-seq	(bl)0hr	WT	0.064	3
KH002-2-007	Cambodia	Preah Vihear	Microarry/RNA-seq	(bl)0hr	UN	0.035	6.2
MM006-2-014	Myanmar	Pyay	Microarry/RNA-seq	(bl)0hr	WT	0.065	2.5
BD001-2-118	Bangladesh	Ramu	Microarry/RNA-seq	(bl)0hr	WT	0.051	3.5
BD001-2-058	Bangladesh	Ramu	Microarry/RNA-seq	(bl)0hr	WT	0.04	3.8
BD001-2-023	Bangladesh	Ramu	Microarry/RNA-seq	(bl)0hr	WT	0.067	3.1
BD001-2-056	Bangladesh	Ramu	Microarry/RNA-seq	(bl)0hr	WT	0.072	3
BD001-2-036	Bangladesh	Ramu	Microarry/RNA-seq	(bl)0hr	WT	0.059	3.3
BD001-2-019	Bangladesh	Ramu	Microarry/RNA-seq	(bl)0hr	WT	0.042	4.1
MM006-2-008	Myanmar	Pyay	Microarry/RNA-seq	(bl)0hr	WT	0.048	3.6
MM006-2-020	Myanmar	Pyay	Microarry/RNA-seq	(bl)0hr	WT	0.085	2.1
MM006-2-006	Myanmar	Pyay	Microarry/RNA-seq	(bl)0hr	WT	0.043	3.4
BD001-2-014	Bangladesh	Ramu	Microarry/RNA-seq	(bl)0hr	WT	0.022	3.3
BD001-2-066	Bangladesh	Ramu	Microarry/RNA-seq	(bl)0hr	WT	0.041	3.1
BD001-2-120	Bangladesh	Ramu	Microarry/RNA-seq	(bl)0hr	WT	0.036	3.5
BD001-2-116	Bangladesh	Ramu	Microarry/RNA-seq	(bl)0hr	WT	0	3.2
BD001-2-017	Bangladesh	Ramu	Microarry/RNA-seq	(bl)0hr	WT	0.036	3.5
BD001-2-093	Bangladesh	Ramu	Microarry/RNA-seq	(bl)0hr	WT	0.079	2.4
BD001-2-020	Bangladesh	Ramu	Microarry/RNA-seq	(bl)0hr	WT	0.083	2.4
BD001-2-044	Bangladesh	Ramu	Microarry/RNA-seq	(bl)0hr	UN	0.077	3.2
MM008-2-020	Myanmar	ann	Microarry/RNA-seq	(bl)0hr	UN	0.082	2.7
BD001-2-016	Bangladesh	Ramu	Microarry/RNA-seq	(bl)0hr	WT	0.032	3.5
KH001-2-048	Cambodia	Pursat	Microarry/RNA-seq	(bl)0hr	WT	0.089	1.9
MM006-2-025	Myanmar	Pyay	Microarry/RNA-seq	(bl)0hr	WT	0.06	2.7
BD001-2-029	Bangladesh	Ramu	Microarry/RNA-seq	(bl)0hr	WT	0.064	3.1
MM005-2-015	Myanmar	Thabeikkyin	Microarry/RNA-seq	(bl)0hr	WT	0.018	3.1
MM002-2-019	Myanmar	Pyin Oo Lwin	Microarry/RNA-seq	(bl)0hr	WT	0.049	2.9
BD001-2-018	Bangladesh	Ramu	Microarry/RNA-seq	(bl)0hr	WT	0.1	2.5
MM006-2-017	Myanmar	Pyay	Microarry/RNA-seq	(bl)0hr	WT	0.05	3
BD001-2-034	Bangladesh	Ramu	Microarry/RNA-seq	(bl)0hr	UN	0.052	2.7
MM002-2-021	Myanmar	Pyin Oo Lwin	Microarry/RNA-seq	(bl)0hr	UN	0.044	2.8
BD001-2-097	Bangladesh	Ramu	Microarry/RNA-seq	(bl)0hr	UN	0.08	2.5
KH003-2-091	Cambodia	Ratanakiri	Microarry/RNA-seq	(bl)0hr	PLA1.only	0.082	2.6
MM005-2-007	Myanmar	Thabeikkyin	Microarry/RNA-seq	(bl)0hr	WT	0.052	2.6
KH001-2-003	Cambodia	Pursat	Microarry/RNA-seq	(bl)0hr	PLA1.only	0.032	2.9
BD001-2-069	Bangladesh	Ramu	Microarry/RNA-seq	(bl)0hr	UN	0.036	4.1
BD001-2-064	Bangladesh	Ramu	Microarry/RNA-seq	(bl)0hr	WT	0.074	2.9
BD001-2-082	Bangladesh	Ramu	Microarry/RNA-seq	(bl)0hr	WT	0.039	3.6
KH003-2-072	Cambodia	Ratanakiri	Microarry/RNA-seq	(bl)0hr	WT	0.105	3
BD001-2-112	Bangladesh	Ramu	Microarry/RNA-seq	(bl)0hr	WT	0.058	2.5
BD001-2-099	Bangladesh	Ramu	Microarry/RNA-seq	(bl)0hr	WT	0.042	2.3
BD001-2-092	Bangladesh	Ramu	Microarry/RNA-seq	(bl)0hr	WT	0.062	2.9
LA006-2-008	Laos	Sekong	Microarry/RNA-seq	(bl)0hr	WT	0	4
BD001-2-050	Bangladesh	Ramu	Microarry/RNA-seq	(bl)0hr	WT	0.074	3.6
BD001-2-090	Bangladesh	Ramu	Microarry/RNA-seq	(bl)0hr	WT	0.069	2.2
MM006-2-007	Myanmar	Pyay	Microarry/RNA-seq	(bl)0hr	WT	0.078	2.3
BD001-2-107	Bangladesh	Ramu	Microarry/RNA-seq	(bl)0hr	WT	0.072	2.7
BD001-2-115	Bangladesh	Ramu	Microarry/RNA-seq	(bl)0hr	UN	0.05	3.1
MM006-2-005	Myanmar	Pyay	Microarry/RNA-seq	(bl)0hr	UN	0.008	2.2
BD001-2-052	Bangladesh	Ramu	Microarry/RNA-seq	(bl)0hr	WT	0.059	2.1
BD001-2-027	Bangladesh	Ramu	Microarry/RNA-seq	(bl)0hr	WT	0.097	2.2
BD001-2-073	Bangladesh	Ramu	Microarry/RNA-seq	(bl)0hr	WT	0.063	2.3
BD001-2-030	Bangladesh	Ramu	Microarry/RNA-seq	(bl)0hr	WT	0.011	2.9
BD001-2-008	Bangladesh	Ramu	Microarry/RNA-seq	(bl)0hr	WT	0.039	3
BD001-2-026	Bangladesh	Ramu	Microarry/RNA-seq	(bl)0hr	WT	0.098	2.4
BD001-2-095	Bangladesh	Ramu	Microarry/RNA-seq	(bl)0hr	WT	0.02	4.7
BD001-2-076	Bangladesh	Ramu	Microarry/RNA-seq	(bl)0hr	WT	0.025	2.2
KH001-2-110	Cambodia	Pursat	Microarry/RNA-seq	(bl)0hr	UN	0.086	2.1
BD001-2-108	Bangladesh	Ramu	Microarry/RNA-seq	(bl)0hr	UN	0.068	2.1
BD001-2-087	Bangladesh	Ramu	Microarry/RNA-seq	(bl)0hr	WT	0.071	2.6
KH001-2-019	Cambodia	Pursat	Microarry/RNA-seq	(bl)0hr	KEL1.PLA1	0.093	2
VN001-2-074	Vietnam(Southern Vietnam)	Binh Phuoc	Microarry/RNA-seq	(bl)0hr	UN	0.007	4.6
KH004-2-019	Cambodia	Pailin	Microarry/RNA-seq	(bl)0hr	KEL1.PLA1	0.043	3
VN001-2-079	Vietnam(Southern Vietnam)	Binh Phuoc	Microarry/RNA-seq	(bl)0hr	KEL1.PLA1	0.045	2.6
VN001-2-007	Vietnam(Southern Vietnam)	Binh Phuoc	Microarry/RNA-seq	(bl)0hr	KEL1.only	0.054	2.9
KH004-2-050	Cambodia	Pailin	Microarry/RNA-seq	(bl)0hr	KEL1.PLA1	0.033	3
KH003-2-012	Cambodia	Ratanakiri	Microarry/RNA-seq	(bl)0hr	UN	0.028	2.5
MM005-2-027	Myanmar	Thabeikkyin	Microarry/RNA-seq	(bl)0hr	UN	0.103	2.2
KH004-2-001	Cambodia	Pailin	Microarry/RNA-seq	(bl)0hr	Het580.PLA1	0.08	3.4
VN001-2-100	Vietnam(Southern Vietnam)	Binh Phuoc	Microarry/RNA-seq	(bl)0hr	KEL1.PLA1	0.092	3.3
VN001-2-050	Vietnam(Southern Vietnam)	Binh Phuoc	Microarry/RNA-seq	(bl)0hr	UN	0.031	2.7
MM005-2-012	Myanmar	Thabeikkyin	Microarry/RNA-seq	(bl)0hr	UN	0.147	3.4
VN001-2-042	Vietnam(Southern Vietnam)	Binh Phuoc	Microarry/RNA-seq	(bl)0hr	KEL1.PLA1	0.025	3.1
VN001-2-092	Vietnam(Southern Vietnam)	Binh Phuoc	Microarry/RNA-seq	(bl)0hr	Het580.PLA1	0.033	2.7
VN001-2-027	Vietnam(Southern Vietnam)	Binh Phuoc	Microarry/RNA-seq	(bl)0hr	KEL1.PLA1	0.042	3.2
KH001-2-013	Cambodia	Pursat	Microarry/RNA-seq	(bl)0hr	KEL1.PLA1	0	4.6
KH004-2-038	Cambodia	Pailin	Microarry/RNA-seq	(bl)0hr	UN	0	3.6
KH004-2-047	Cambodia	Pailin	Microarry/RNA-seq	(bl)0hr	Het580.only	0.033	2.9
KH004-2-048	Cambodia	Pailin	Microarry/RNA-seq	(bl)0hr	KEL1.PLA1	0.041	2.3
KH004-2-060	Cambodia	Pailin	Microarry/RNA-seq	(bl)0hr	KEL1.PLA1	0.013	4.1
KH003-2-071	Cambodia	Ratanakiri	Microarry/RNA-seq	(bl)0hr	KEL1.PLA1	0.07	2.5
VN001-2-111	Vietnam(Southern Vietnam)	Binh Phuoc	Microarry/RNA-seq	(bl)0hr	KEL1.PLA1	0	3.1
KH004-2-056	Cambodia	Pailin	Microarry/RNA-seq	(bl)0hr	KEL1.PLA1	0.069	2
KH001-2-006	Cambodia	Pursat	Microarry/RNA-seq	(bl)0hr	KEL1.PLA1	0.057	2.8
KH004-2-041	Cambodia	Pailin	Microarry/RNA-seq	(bl)0hr	KEL1.PLA1	0.045	3.1
TH005-2-015	Thailand(Thai-Cambodia border)	Pusing/Sisakhet	Microarry/RNA-seq	(bl)0hr	KEL1.PLA1	0.047	2.6
VN001-2-041	Vietnam(Southern Vietnam)	Binh Phuoc	Microarry/RNA-seq	(bl)0hr	KEL1.PLA1	0.035	3
VN001-2-108	Vietnam(Southern Vietnam)	Binh Phuoc	Microarry/RNA-seq	(bl)0hr	KEL1.only	0.031	2.4
VN001-2-118	Vietnam(Southern Vietnam)	Binh Phuoc	Microarry/RNA-seq	(bl)0hr	KEL1.PLA1	0.045	2.2
KH004-2-029	Cambodia	Pailin	Microarry/RNA-seq	(bl)0hr	KEL1.only	0.042	3.5
KH004-2-057	Cambodia	Pailin	Microarry/RNA-seq	(bl)0hr	KEL1.PLA1	0.004	3.2
KH001-2-058	Cambodia	Pursat	Microarry/RNA-seq	(bl)0hr	KEL1.PLA1	0.037	2.6
KH004-2-059	Cambodia	Pailin	Microarry/RNA-seq	(bl)0hr	KEL1.PLA1	0.002	3.8
KH003-2-011	Cambodia	Ratanakiri	Microarry/RNA-seq	(bl)0hr	Het580.PLA1	0.051	2.1
VN001-2-101	Vietnam(Southern Vietnam)	Binh Phuoc	Microarry/RNA-seq	(bl)0hr	KEL1.PLA1	0.102	2.3
KH004-2-033	Cambodia	Pailin	Microarry/RNA-seq	(bl)0hr	WT	0.04	3.9
KH003-2-070	Cambodia	Ratanakiri	Microarry/RNA-seq	(bl)0hr	KEL1.PLA1	0.07	2.7
KH001-2-005	Cambodia	Pursat	Microarry/RNA-seq	(bl)0hr	UN	0	3
VN001-2-047	Vietnam(Southern Vietnam)	Binh Phuoc	Microarry/RNA-seq	(bl)0hr	KEL1.PLA1	0.053	2.5
KH001-2-061	Cambodia	Pursat	Microarry/RNA-seq	(bl)0hr	KEL1.PLA1	0.044	2.8
KH003-2-006	Cambodia	Ratanakiri	Microarry/RNA-seq	(bl)0hr	UN	0.043	2.7
KH004-2-044	Cambodia	Pailin	Microarry/RNA-seq	(bl)0hr	KEL1.PLA1	0.016	3.8
KH004-2-026	Cambodia	Pailin	Microarry/RNA-seq	(bl)0hr	WT	0.035	2.9
VN001-2-017	Vietnam(Southern Vietnam)	Binh Phuoc	Microarry/RNA-seq	(bl)0hr	KEL1.PLA1	0.048	3.4
KH001-2-065	Cambodia	Pursat	Microarry/RNA-seq	(bl)0hr	KEL1.PLA1	0.07	2.2
VN001-2-113	Vietnam(Southern Vietnam)	Binh Phuoc	Microarry/RNA-seq	(bl)0hr	KEL1.PLA1	0.019	3
KH004-2-049	Cambodia	Pailin	Microarry/RNA-seq	(bl)0hr	KEL1.only	0.019	4.5
TH005-2-019	Thailand(Thai-Cambodia border)	Pusing/Sisakhet	Microarry/RNA-seq	(bl)0hr	KEL1.PLA1	0.025	3.2
KH001-2-026	Cambodia	Pursat	Microarry/RNA-seq	(bl)0hr	KEL1.PLA1	0.053	2.2
TH005-2-003	Thailand(Thai-Cambodia border)	Pusing/Sisakhet	Microarry/RNA-seq	(bl)0hr	KEL1.PLA1	0.005	4.8
KH004-2-043	Cambodia	Pailin	Microarry/RNA-seq	(bl)0hr	KEL1.only	0.035	2.5
KH003-2-021	Cambodia	Ratanakiri	Microarry/RNA-seq	(bl)0hr	KEL1.PLA1	0	5
KH004-2-046	Cambodia	Pailin	Microarry/RNA-seq	(bl)0hr	UN	0.048	2.6
KH004-2-058	Cambodia	Pailin	Microarry/RNA-seq	(bl)0hr	UN	0.025	2.9
KH001-2-016	Cambodia	Pursat	Microarry/RNA-seq	(bl)0hr	KEL1.PLA1	0.038	3.6
KH003-2-024	Cambodia	Ratanakiri	Microarry/RNA-seq	(bl)0hr	KEL1.PLA1	0	2.8
KH003-2-042	Cambodia	Ratanakiri	Microarry/RNA-seq	(bl)0hr	KEL1.PLA1	0.103	2.5
VN001-2-087	Vietnam(Southern Vietnam)	Binh Phuoc	Microarry/RNA-seq	(bl)0hr	UN	0.049	2.4
KH002-2-001	Cambodia	Preah Vihear	Microarry/RNA-seq	(bl)0hr	KEL1.PLA1	0.063	2.9
KH003-2-039	Cambodia	Ratanakiri	Microarry/RNA-seq	(bl)0hr	KEL1.PLA1	0.099	3.4
KH004-2-028	Cambodia	Pailin	Microarry/RNA-seq	(bl)0hr	KEL1.PLA1	0.034	2.9
KH003-2-034	Cambodia	Ratanakiri	Microarry/RNA-seq	(bl)0hr	KEL1.PLA1	0.037	2.8
KH001-2-113	Cambodia	Pursat	Microarry/RNA-seq	(bl)0hr	KEL1.PLA1	0.108	2.1
VN001-2-094	Vietnam(Southern Vietnam)	Binh Phuoc	Microarry/RNA-seq	(bl)0hr	KEL1.PLA1	0.024	2.8
KH004-2-061	Cambodia	Pailin	Microarry/RNA-seq	(bl)0hr	KEL1.PLA1	0	4.4
KH004-2-027	Cambodia	Pailin	Microarry/RNA-seq	(bl)0hr	KEL1.only	0.005	3.3
TH005-2-024	Thailand(Thai-Cambodia border)	Pusing/Sisakhet	Microarry/RNA-seq	(bl)0hr	KEL1.PLA1	0.011	3.6
KH004-2-003	Cambodia	Pailin	Microarry/RNA-seq	(bl)0hr	KEL1.PLA1	0.033	3.3
KH001-2-114	Cambodia	Pursat	Microarry/RNA-seq	(bl)0hr	KEL1.PLA1	0.073	2.4
KH003-2-057	Cambodia	Ratanakiri	Microarry/RNA-seq	(bl)0hr	KEL1.PLA1	0.096	2.6
TH005-2-018	Thailand(Thai-Cambodia border)	Pusing/Sisakhet	Microarry/RNA-seq	(bl)0hr	UN	0.016	3.7
VN001-2-072	Vietnam(Southern Vietnam)	Binh Phuoc	Microarry/RNA-seq	(bl)0hr	KEL1.PLA1	0.022	3.4
VN001-2-103	Vietnam(Southern Vietnam)	Binh Phuoc	Microarry/RNA-seq	(bl)0hr	KEL1.PLA1	0.072	2.1
KH004-2-042	Cambodia	Pailin	Microarry/RNA-seq	(bl)0hr	KEL1.PLA1	0.022	3.2
KH001-2-059	Cambodia	Pursat	Microarry/RNA-seq	(bl)0hr	KEL1.PLA1	0.053	2.2
KH001-2-072	Cambodia	Pursat	Microarry/RNA-seq	(bl)0hr	Het580.PLA1	0.136	2.6
MM002-2-027	Myanmar	Pyin Oo Lwin	Microarry/RNA-seq	(bl)0hr	KEL.only	0.039	2.7
KH001-2-052	Cambodia	Pursat	Microarry/RNA-seq	(bl)0hr	KEL1.only	0.061	2.3
KH004-2-013	Cambodia	Pailin	Microarry/RNA-seq	(bl)0hr	KEL1.PLA1	0.066	2.8
VN001-2-078	Vietnam(Southern Vietnam)	Binh Phuoc	Microarry/RNA-seq	(bl)0hr	KEL1.PLA1	0.058	2.7
VN001-2-093	Vietnam(Southern Vietnam)	Binh Phuoc	Microarry/RNA-seq	(bl)0hr	UN	0.121	2.3
TH005-2-010	Thailand(Thai-Cambodia border)	Pusing/Sisakhet	Microarry/RNA-seq	(bl)0hr	KEL1.PLA1	0.03	4.2
KH001-2-044	Cambodia	Pursat	Microarry/RNA-seq	(bl)0hr	KEL1.only	0.039	3.1
VN001-2-052	Vietnam(Southern Vietnam)	Binh Phuoc	Microarry/RNA-seq	(bl)0hr	WT	0.054	2.5
VN001-2-015	Vietnam(Southern Vietnam)	Binh Phuoc	Microarry/RNA-seq	(bl)0hr	KEL1.PLA1	0.036	3.1
TH005-2-016	Thailand(Thai-Cambodia border)	Pusing/Sisakhet	Microarry/RNA-seq	(bl)0hr	KEL1.PLA1	0.049	2.7
VN001-2-086	Vietnam(Southern Vietnam)	Binh Phuoc	Microarry/RNA-seq	(bl)0hr	KEL1.PLA1	0.06	2.4
KH004-2-023	Cambodia	Pailin	Microarry/RNA-seq	(bl)0hr	KEL1.only	0	3.3
KH003-2-076	Cambodia	Ratanakiri	Microarry/RNA-seq	(bl)0hr	KEL1.PLA1	0.172	2.2
KH003-2-025	Cambodia	Ratanakiri	Microarry/RNA-seq	(bl)0hr	KEL1.only	0.007	3.5
VN001-2-040	Vietnam(Southern Vietnam)	Binh Phuoc	Microarry/RNA-seq	(bl)0hr	KEL1.PLA1	0.023	3.4
VN001-2-099	Vietnam(Southern Vietnam)	Binh Phuoc	Microarry/RNA-seq	(bl)0hr	KEL1.only	0.016	3
KH001-2-021	Cambodia	Pursat	Microarry/RNA-seq	(bl)0hr	KEL1.only	0.034	3.6
KH001-2-054	Cambodia	Pursat	Microarry/RNA-seq	(bl)0hr	KEL1.PLA1	0.033	3.1
TH005-2-030	Thailand(Thai-Cambodia border)	Pusing/Sisakhet	Microarry/RNA-seq	(bl)0hr	KEL1.PLA1	0.043	2.6
VN001-2-120	Vietnam(Southern Vietnam)	Binh Phuoc	Microarry/RNA-seq	(bl)0hr	UN	0.082	2.1
KH004-2-004	Cambodia	Pailin	Microarry/RNA-seq	(bl)0hr	KEL1.PLA1	0.035	3.1
KH003-2-018	Cambodia	Ratanakiri	Microarry/RNA-seq	(bl)0hr	KEL1.PLA1	0.026	2.5
KH003-2-028	Cambodia	Ratanakiri	Microarry/RNA-seq	(bl)0hr	KEL1.PLA1	0.076	2
KH004-2-055	Cambodia	Pailin	Microarry/RNA-seq	(bl)0hr	KEL1.PLA1	0.014	4.2
KH004-2-036	Cambodia	Pailin	Microarry/RNA-seq	(bl)0hr	Het580.PLA1	0.05	3.4
TH005-2-017	Thailand(Thai-Cambodia border)	Pusing/Sisakhet	Microarry/RNA-seq	(bl)0hr	KEL1.PLA1	0.025	3.2
KH004-2-031	Cambodia	Pailin	Microarry/RNA-seq	(bl)0hr	KEL1.only	0.025	3.1
TH005-2-006	Thailand(Thai-Cambodia border)	Pusing/Sisakhet	Microarry/RNA-seq	(bl)0hr	KEL1.PLA1	0.047	2.9
TH005-2-021	Thailand(Thai-Cambodia border)	Pusing/Sisakhet	Microarry/RNA-seq	(bl)0hr	KEL1.only	0.021	3.1
KH003-2-037	Cambodia	Ratanakiri	Microarry/RNA-seq	(bl)0hr	KEL1.PLA1	0.057	3.5
TH005-2-011	Thailand(Thai-Cambodia border)	Pusing/Sisakhet	Microarry/RNA-seq	(bl)0hr	KEL1.PLA1	0.02	3.3
KH004-2-034	Cambodia	Pailin	Microarry/RNA-seq	(bl)0hr	KEL1.only	0.068	2.5
KH004-2-037	Cambodia	Pailin	Microarry/RNA-seq	(bl)0hr	UN	0.027	2.5
MM005-2-002	Myanmar	Thabeikkyin	Microarray	(bl)0hr	UN	0	6.5
BD001-2-001	Bangladesh	Ramu	Microarray	(bl)0hr	WT	0.012	6.9
MM008-2-022	Myanmar	ann	Microarray	(bl)0hr	UN	0.026	5.8
MM005-2-025	Myanmar	Thabeikkyin	Microarray	(bl)0hr	WT	0.047	5.3
MM005-2-003	Myanmar	Thabeikkyin	Microarray	(bl)0hr	WT	0.059	3
KH003-2-020	Cambodia	Ratanakiri	Microarray	(bl)0hr	WT	0.1	4.4
MM008-2-013	Myanmar	ann	Microarray	(bl)0hr	WT	0.042	5.9
MM008-2-005	Myanmar	ann	Microarray	(bl)0hr	WT	0.04	7.5
MM008-2-019	Myanmar	ann	Microarray	(bl)0hr	UN	0.089	3.2
MM008-2-007	Myanmar	ann	Microarray	(bl)0hr	WT	0.011	6.6
MM008-2-026	Myanmar	ann	Microarray	(bl)0hr	UN	0.13	1.9
MM005-2-011	Myanmar	Thabeikkyin	Microarray	(bl)0hr	WT	0.003	6.6
BD001-2-009	Bangladesh	Ramu	Microarray	(bl)0hr	WT	0.01	7.7
MM008-2-028	Myanmar	ann	Microarray	(bl)0hr	UN	0.055	2.4
MM005-2-009	Myanmar	Thabeikkyin	Microarray	(bl)0hr	WT	0.087	3
MM008-2-023	Myanmar	ann	Microarray	(bl)0hr	UN	0.052	3.7
MM006-2-013	Myanmar	Pyay	Microarray	(bl)0hr	WT	0	5.6
MM006-2-019	Myanmar	Pyay	Microarray	(bl)0hr	WT	0.07	2.9
BD001-2-022	Bangladesh	Ramu	Microarray	(bl)0hr	WT	0.063	3.6
MM005-2-018	Myanmar	Thabeikkyin	Microarray	(bl)0hr	WT	0.004	3.9
MM006-2-029	Myanmar	Pyay	Microarray	(bl)0hr	WT	0.088	1.9
MM005-2-021	Myanmar	Thabeikkyin	Microarray	(bl)0hr	WT	0.054	3.5
BD001-2-033	Bangladesh	Ramu	Microarray	(bl)0hr	UN	0.041	6.7
MM008-2-017	Myanmar	ann	Microarray	(bl)0hr	UN	0.027	3.7
MM005-2-017	Myanmar	Thabeikkyin	Microarray	(bl)0hr	WT	0.081	3.4
BD001-2-059	Bangladesh	Ramu	Microarray	(bl)0hr	WT	0.032	6.9
VN001-2-020	Vietnam(Southern Vietnam)	Binh Phuoc	Microarray	(bl)0hr	WT	0.071	3.8
MM008-2-011	Myanmar	ann	Microarray	(bl)0hr	WT	0	3.6
BD001-2-024	Bangladesh	Ramu	Microarray	(bl)0hr	WT	0.039	3.2
LA006-2-006	Laos	Sekong	Microarray	(bl)0hr	WT	0.04	5.1
LA006-2-002	Laos	Sekong	Microarray	(bl)0hr	WT	0.004	2.5
BD001-2-057	Bangladesh	Ramu	Microarray	(bl)0hr	WT	0.041	3.7
BD001-2-089	Bangladesh	Ramu	Microarray	(bl)0hr	WT	0.057	2.8
MM005-2-010	Myanmar	Thabeikkyin	Microarray	(bl)0hr	WT	0.093	2.5
LA006-2-010	Laos	Sekong	Microarray	(bl)0hr	UN	0.084	2.2
MM008-2-010	Myanmar	ann	Microarray	(bl)0hr	WT	0.066	2.5
MM006-2-032	Myanmar	Pyay	Microarray	(bl)0hr	WT	0.052	5.8
MM006-2-011	Myanmar	Pyay	Microarray	(bl)0hr	WT	0.015	6
MM008-2-008	Myanmar	ann	Microarray	(bl)0hr	WT	0.016	3.6
MM008-2-021	Myanmar	ann	Microarray	(bl)0hr	WT	0.081	2.3
MM006-2-012	Myanmar	Pyay	Microarray	(bl)0hr	WT	0.081	3.3
MM008-2-024	Myanmar	ann	Microarray	(bl)0hr	UN	0.149	1.7
MM006-2-009	Myanmar	Pyay	Microarray	(bl)0hr	WT	0.064	3.5
MM005-2-014	Myanmar	Thabeikkyin	Microarray	(bl)0hr	WT	0.135	2.6
BD001-2-060	Bangladesh	Ramu	Microarray	(bl)0hr	WT	0	6.9
BD001-2-081	Bangladesh	Ramu	Microarray	(bl)0hr	WT	0.027	3.5
BD001-2-068	Bangladesh	Ramu	Microarray	(bl)0hr	WT	0.174	3.9
BD001-2-117	Bangladesh	Ramu	Microarray	(bl)0hr	WT	0.041	3
MM006-2-030	Myanmar	Pyay	Microarray	(bl)0hr	WT	0.096	3.2
BD001-2-085	Bangladesh	Ramu	Microarray	(bl)0hr	WT	0.105	3.3
BD001-2-004	Bangladesh	Ramu	Microarray	(bl)0hr	WT	0	5.2
BD001-2-103	Bangladesh	Ramu	Microarray	(bl)0hr	WT	0.063	3
BD001-2-080	Bangladesh	Ramu	Microarray	(bl)0hr	WT	0.046	3.1
LA006-2-009	Laos	Sekong	Microarray	(bl)0hr	WT	0.079	2.1
BD001-2-091	Bangladesh	Ramu	Microarray	(bl)0hr	WT	0.05	3
BD001-2-109	Bangladesh	Ramu	Microarray	(bl)0hr	WT	0.067	2.3
MM008-2-004	Myanmar	ann	Microarray	(bl)0hr	WT	0.035	2.7
BD001-2-105	Bangladesh	Ramu	Microarray	(bl)0hr	WT	0.051	3.4
MM008-2-012	Myanmar	ann	Microarray	(bl)0hr	WT	0.092	2.1
MM006-2-004	Myanmar	Pyay	Microarray	(bl)0hr	WT	0.047	2.8
BD001-2-049	Bangladesh	Ramu	Microarray	(bl)0hr	UN	0.028	6.7
BD001-2-038	Bangladesh	Ramu	Microarray	(bl)0hr	WT	0.067	3
BD001-2-028	Bangladesh	Ramu	Microarray	(bl)0hr	WT	0.059	4.1
BD001-2-051	Bangladesh	Ramu	Microarray	(bl)0hr	WT	0.026	4.4
KH003-2-061	Cambodia	Ratanakiri	Microarray	(bl)0hr	WT	0.072	2.6
BD001-2-101	Bangladesh	Ramu	Microarray	(bl)0hr	UN	0.022	6.5
MM008-2-002	Myanmar	ann	Microarray	(bl)0hr	WT	0.081	2.1
BD001-2-113	Bangladesh	Ramu	Microarray	(bl)0hr	UN	0	6.8
BD001-2-106	Bangladesh	Ramu	Microarray	(bl)0hr	UN	0.019	7.3
BD001-2-046	Bangladesh	Ramu	Microarray	(bl)0hr	WT	0.056	2.5
MM006-2-028	Myanmar	Pyay	Microarray	(bl)0hr	WT	0.047	6.6
BD001-2-035	Bangladesh	Ramu	Microarray	(bl)0hr	WT	0.023	5.4
MM008-2-003	Myanmar	ann	Microarray	(bl)0hr	WT	0.056	2
BD001-2-039	Bangladesh	Ramu	Microarray	(bl)0hr	UN	0.067	6.1
BD001-2-110	Bangladesh	Ramu	Microarray	(bl)0hr	UN	0.031	6.6
MM008-2-029	Myanmar	ann	Microarray	(bl)0hr	UN	0.036	6.5
MM006-2-010	Myanmar	Pyay	Microarray	(bl)0hr	WT	0.051	2.8
LA006-2-011	Laos	Sekong	Microarray	(bl)0hr	WT	0.065	3.4
BD001-2-071	Bangladesh	Ramu	Microarray	(bl)0hr	WT	0.016	3.8
BD001-2-072	Bangladesh	Ramu	Microarray	(bl)0hr	WT	0.064	7.5
BD001-2-025	Bangladesh	Ramu	Microarray	(bl)0hr	WT	0.068	3.3
VN001-2-056	Vietnam(Southern Vietnam)	Binh Phuoc	Microarray	(bl)0hr	WT	0.06	6.1
BD001-2-098	Bangladesh	Ramu	Microarray	(bl)0hr	UN	0.101	4.6
BD001-2-042	Bangladesh	Ramu	Microarray	(bl)0hr	WT	0.056	3.2
BD001-2-015	Bangladesh	Ramu	Microarray	(bl)0hr	WT	0	2.7
MM006-2-027	Myanmar	Pyay	Microarray	(bl)0hr	WT	0.029	2.4
BD001-2-032	Bangladesh	Ramu	Microarray	(bl)0hr	UN	0.059	4.5
BD001-2-041	Bangladesh	Ramu	Microarray	(bl)0hr	WT	0.006	6.2
MM005-2-019	Myanmar	Thabeikkyin	Microarray	(bl)0hr	WT	0	3.1
BD001-2-010	Bangladesh	Ramu	Microarray	(bl)0hr	WT	0.053	6.8
KH003-2-094	Cambodia	Ratanakiri	Microarray	(bl)0hr	WT	0.069	4.8
MM008-2-027	Myanmar	ann	Microarray	(bl)0hr	WT	0.043	4.1
BD001-2-061	Bangladesh	Ramu	Microarray	(bl)0hr	WT	0.046	4.1
BD001-2-083	Bangladesh	Ramu	Microarray	(bl)0hr	UN	0.088	2.1
BD001-2-054	Bangladesh	Ramu	Microarray	(bl)0hr	WT	0.054	2.5
KH004-2-064	Cambodia	Pailin	Microarray	(bl)0hr	PLA1.only	0.031	3
MM006-2-003	Myanmar	Pyay	Microarray	(bl)0hr	WT	0.071	3.8
BD001-2-062	Bangladesh	Ramu	Microarray	(bl)0hr	WT	0.071	3.7
BD001-2-079	Bangladesh	Ramu	Microarray	(bl)0hr	WT	0.022	3.6
BD001-2-077	Bangladesh	Ramu	Microarray	(bl)0hr	WT	0	6.6
BD001-2-013	Bangladesh	Ramu	Microarray	(bl)0hr	WT	0.06	3.1
MM008-2-016	Myanmar	ann	Microarray	(bl)0hr	UN	0.113	3.7
KH003-2-056	Cambodia	Ratanakiri	Microarray	(bl)0hr	WT	0.068	2.3
BD001-2-100	Bangladesh	Ramu	Microarray	(bl)0hr	UN	0.093	2.6
BD001-2-088	Bangladesh	Ramu	Microarray	(bl)0hr	WT	0	3
MM002-2-005	Myanmar	Pyin Oo Lwin	Microarray	(bl)0hr	UN	0.082	5
VN001-2-013	Vietnam(Southern Vietnam)	Binh Phuoc	Microarray	(bl)0hr	Het580.only	0.054	4
MM008-2-009	Myanmar	ann	Microarray	(bl)0hr	WT	0.053	3.2
KH001-2-088	Cambodia	Pursat	Microarray	(bl)0hr	PLA1.only	0.05	5.3
MM002-2-006	Myanmar	Pyin Oo Lwin	Microarray	(bl)0hr	WT	0.105	2.4
MM005-2-008	Myanmar	Thabeikkyin	Microarray	(bl)0hr	WT	0.063	2.7
MM006-2-015	Myanmar	Pyay	Microarray	(bl)0hr	WT	0.039	2.9
BD001-2-003	Bangladesh	Ramu	Microarray	(bl)0hr	WT	0.074	3.7
BD001-2-111	Bangladesh	Ramu	Microarray	(bl)0hr	UN	0.033	6.7
VN001-2-002	Vietnam(Southern Vietnam)	Binh Phuoc	Microarray	(bl)0hr	KEL1.PLA1	0.015	3.8
MM002-2-010	Myanmar	Pyin Oo Lwin	Microarray	(bl)0hr	WT	0.06	2.7
VN001-2-075	Vietnam(Southern Vietnam)	Binh Phuoc	Microarray	(bl)0hr	KEL1.only	0.035	3
BD001-2-055	Bangladesh	Ramu	Microarray	(bl)0hr	WT	0.024	3.7
LA006-2-001	Laos	Sekong	Microarray	(bl)0hr	KEL1.only	0.022	4.6
VN001-2-036	Vietnam(Southern Vietnam)	Binh Phuoc	Microarray	(bl)0hr	KEL1.PLA1	0.106	3.9
VN001-2-110	Vietnam(Southern Vietnam)	Binh Phuoc	Microarray	(bl)0hr	WT	0.052	5.4
BD001-2-102	Bangladesh	Ramu	Microarray	(bl)0hr	UN	0.01	6.4
BD001-2-031	Bangladesh	Ramu	Microarray	(bl)0hr	WT	0.024	2.9
MM006-2-001	Myanmar	Pyay	Microarray	(bl)0hr	WT	0.043	6.8
BD001-2-005	Bangladesh	Ramu	Microarray	(bl)0hr	WT	0.018	6.1
BD001-2-053	Bangladesh	Ramu	Microarray	(bl)0hr	WT	0.167	3
BD001-2-067	Bangladesh	Ramu	Microarray	(bl)0hr	WT	0.047	3.1
BD001-2-070	Bangladesh	Ramu	Microarray	(bl)0hr	UN	0.071	3.1
KH001-2-037	Cambodia	Pursat	Microarray	(bl)0hr	PLA1.only	0.052	2.8
KH003-2-041	Cambodia	Ratanakiri	Microarray	(bl)0hr	WT	0.058	5.2
VN001-2-011	Vietnam(Southern Vietnam)	Binh Phuoc	Microarray	(bl)0hr	WT	0.084	2.7
BD001-2-096	Bangladesh	Ramu	Microarray	(bl)0hr	WT	0.104	6.3
VN001-2-061	Vietnam(Southern Vietnam)	Binh Phuoc	Microarray	(bl)0hr	KEL1.PLA1	0.076	2.1
KH003-2-083	Cambodia	Ratanakiri	Microarray	(bl)0hr	WT	0.063	3
BD001-2-021	Bangladesh	Ramu	Microarray	(bl)0hr	WT	0.087	3
MM008-2-018	Myanmar	ann	Microarray	(bl)0hr	WT	0.081	2.5
BD001-2-094	Bangladesh	Ramu	Microarray	(bl)0hr	WT	0.002	6.7
VN001-2-068	Vietnam(Southern Vietnam)	Binh Phuoc	Microarray	(bl)0hr	KEL1.PLA1	0.031	2.4
KH001-2-082	Cambodia	Pursat	Microarray	(bl)0hr	PLA1.only	0.067	3
KH004-2-054	Cambodia	Pailin	Microarray	(bl)0hr	PLA1.only	0.11	2.8
BD001-2-075	Bangladesh	Ramu	Microarray	(bl)0hr	WT	0.066	3.4
KH001-2-101	Cambodia	Pursat	Microarray	(bl)0hr	Het580.PLA1	0.066	2.8
KH001-2-018	Cambodia	Pursat	Microarray	(bl)0hr	KEL1.PLA1	0.049	5.2
VN001-2-119	Vietnam(Southern Vietnam)	Binh Phuoc	Microarray	(bl)0hr	WT	0.112	2.4
KH002-2-005	Cambodia	Preah Vihear	Microarray	(bl)0hr	KEL1.PLA1	0.011	6.8
VN001-2-091	Vietnam(Southern Vietnam)	Binh Phuoc	Microarray	(bl)0hr	KEL1.PLA1	0.033	3.1
KH001-2-078	Cambodia	Pursat	Microarray	(bl)0hr	KEL1.PLA1	0.113	2.5
KH004-2-020	Cambodia	Pailin	Microarray	(bl)0hr	KEL1.only	0.083	3
MM008-2-014	Myanmar	ann	Microarray	(bl)0hr	WT	0.055	2.4
BD001-2-011	Bangladesh	Ramu	Microarray	(bl)0hr	WT	0.114	5.6
BD001-2-047	Bangladesh	Ramu	Microarray	(bl)0hr	WT	0	3.9
MM002-2-020	Myanmar	Pyin Oo Lwin	Microarray	(bl)0hr	WT	0.039	3
BD001-2-065	Bangladesh	Ramu	Microarray	(bl)0hr	WT	0.032	6
BD001-2-007	Bangladesh	Ramu	Microarray	(bl)0hr	WT	0.011	6.8
KH004-2-015	Cambodia	Pailin	Microarray	(bl)0hr	KEL1.PLA1	0.076	3.4
BD001-2-037	Bangladesh	Ramu	Microarray	(bl)0hr	UN	0	7.1
KH001-2-043	Cambodia	Pursat	Microarray	(bl)0hr	UN	0.107	4.8
VN001-2-001	Vietnam(Southern Vietnam)	Binh Phuoc	Microarray	(bl)0hr	KEL1.only	0.022	4.3
VN001-2-025	Vietnam(Southern Vietnam)	Binh Phuoc	Microarray	(bl)0hr	Het580.only	0.039	3
KH001-2-062	Cambodia	Pursat	Microarray	(bl)0hr	KEL1.PLA1	0.037	4.7
KH001-2-079	Cambodia	Pursat	Microarray	(bl)0hr	KEL1.PLA1	0.098	5.7
TH005-2-014	Thailand(Thai-Cambodia border)	Pusing/Sisakhet	Microarray	(bl)0hr	KEL1.PLA1	0.074	2.4
KH001-2-055	Cambodia	Pursat	Microarray	(bl)0hr	UN	0.097	3.6
KH001-2-040	Cambodia	Pursat	Microarray	(bl)0hr	KEL1.only	0.073	5.5
KH001-2-014	Cambodia	Pursat	Microarray	(bl)0hr	KEL1.PLA1	0.014	5.8
MM005-2-006	Myanmar	Thabeikkyin	Microarray	(bl)0hr	WT	0.118	2.4
VN001-2-064	Vietnam(Southern Vietnam)	Binh Phuoc	Microarray	(bl)0hr	KEL1.PLA1	0.135	3.7
BD001-2-002	Bangladesh	Ramu	Microarray	(bl)0hr	WT	0	2.5
KH003-2-027	Cambodia	Ratanakiri	Microarray	(bl)0hr	KEL1.PLA1	0	5
KH004-2-024	Cambodia	Pailin	Microarray	(bl)0hr	UN	0.05	3.4
KH002-2-003	Cambodia	Preah Vihear	Microarray	(bl)0hr	KEL1.PLA1	0.046	3.4
LA006-2-005	Laos	Sekong	Microarray	(bl)0hr	KEL.only	0.065	2.9
KH001-2-017	Cambodia	Pursat	Microarray	(bl)0hr	KEL1.PLA1	0.042	3
KH001-2-010	Cambodia	Pursat	Microarray	(bl)0hr	KEL1.PLA1	0.072	3.2
VN001-2-098	Vietnam(Southern Vietnam)	Binh Phuoc	Microarray	(bl)0hr	KEL1.PLA1	0.041	4
KH001-2-015	Cambodia	Pursat	Microarray	(bl)0hr	KEL1.PLA1	0.077	4.9
KH003-2-084	Cambodia	Ratanakiri	Microarray	(bl)0hr	UN	0.036	5
KH001-2-060	Cambodia	Pursat	Microarray	(bl)0hr	KEL1.PLA1	0.083	2.4
VN001-2-096	Vietnam(Southern Vietnam)	Binh Phuoc	Microarray	(bl)0hr	KEL1.PLA1	0.032	5
KH001-2-070	Cambodia	Pursat	Microarray	(bl)0hr	KEL1.PLA1	0.115	2.4
KH001-2-034	Cambodia	Pursat	Microarray	(bl)0hr	KEL1.PLA1	0	4.9
KH003-2-060	Cambodia	Ratanakiri	Microarray	(bl)0hr	KEL1.PLA1	0.048	5.8
VN001-2-081	Vietnam(Southern Vietnam)	Binh Phuoc	Microarray	(bl)0hr	KEL1.PLA1	0.141	2.6
VN001-2-021	Vietnam(Southern Vietnam)	Binh Phuoc	Microarray	(bl)0hr	KEL1.PLA1	0.071	5.2
KH001-2-008	Cambodia	Pursat	Microarray	(bl)0hr	KEL1.PLA1	0.087	3.8
KH003-2-014	Cambodia	Ratanakiri	Microarray	(bl)0hr	UN	0.039	3.3
KH002-2-008	Cambodia	Preah Vihear	Microarray	(bl)0hr	UN	0.038	4.4
LA006-2-007	Laos	Sekong	Microarray	(bl)0hr	KEL.only	0.059	2.6
VN001-2-039	Vietnam(Southern Vietnam)	Binh Phuoc	Microarray	(bl)0hr	KEL1.only	0.064	2.9
KH001-2-039	Cambodia	Pursat	Microarray	(bl)0hr	KEL1.PLA1	0.046	2.6
KH002-2-006	Cambodia	Preah Vihear	Microarray	(bl)0hr	KEL1.PLA1	0.042	2.9
VN001-2-028	Vietnam(Southern Vietnam)	Binh Phuoc	Microarray	(bl)0hr	KEL1.PLA1	0.051	2.9
BD001-2-012	Bangladesh	Ramu	Microarray	(bl)0hr	WT	0.065	1.9
KH001-2-027	Cambodia	Pursat	Microarray	(bl)0hr	KEL1.PLA1	0.012	5
VN001-2-085	Vietnam(Southern Vietnam)	Binh Phuoc	Microarray	(bl)0hr	KEL1.PLA1	0.034	3.1
KH003-2-089	Cambodia	Ratanakiri	Microarray	(bl)0hr	Het580.PLA1	0.043	5.9
MM005-2-016	Myanmar	Thabeikkyin	Microarray	(bl)0hr	HetKEL.only	0.027	5.5
MM005-2-026	Myanmar	Thabeikkyin	Microarray	(bl)0hr	KEL.only	0.071	4.6
VN001-2-066	Vietnam(Southern Vietnam)	Binh Phuoc	Microarray	(bl)0hr	UN	0.01	4.9
KH003-2-085	Cambodia	Ratanakiri	Microarray	(bl)0hr	KEL1.PLA1	0.041	5.9
VN001-2-109	Vietnam(Southern Vietnam)	Binh Phuoc	Microarray	(bl)0hr	WT	0.097	1.8
TH006-2-002	Thailand(Thai-Cambodia border)	Khun Han	Microarray	(bl)0hr	KEL1.PLA1	0.14	3.1
VN001-2-032	Vietnam(Southern Vietnam)	Binh Phuoc	Microarray	(bl)0hr	KEL1.PLA1	0.055	2.5
VN001-2-055	Vietnam(Southern Vietnam)	Binh Phuoc	Microarray	(bl)0hr	KEL1.PLA1	0.055	2.4
VN001-2-026	Vietnam(Southern Vietnam)	Binh Phuoc	Microarray	(bl)0hr	KEL1.PLA1	0.042	3.2
KH003-2-029	Cambodia	Ratanakiri	Microarray	(bl)0hr	PLA1.only	0.09	2.8
KH003-2-029	Cambodia	Ratanakiri	Microarray	(bl)0hr	KEL1.PLA1	0	4.4
VN001-2-116	Vietnam(Southern Vietnam)	Binh Phuoc	Microarray	(bl)0hr	KEL1.PLA1	0	4.8
VN001-2-029	Vietnam(Southern Vietnam)	Binh Phuoc	Microarray	(bl)0hr	KEL1.PLA1	0.051	5.2
KH001-2-028	Cambodia	Pursat	Microarray	(bl)0hr	KEL1.PLA1	0.051	2.7
KH004-2-008	Cambodia	Pailin	Microarray	(bl)0hr	KEL1.PLA1	0.071	2.5
KH003-2-022	Cambodia	Ratanakiri	Microarray	(bl)0hr	KEL1.PLA1	0	5.4
MM002-2-002	Myanmar	Pyin Oo Lwin	Microarray	(bl)0hr	KEL.only	0.086	5.4
KH001-2-050	Cambodia	Pursat	Microarray	(bl)0hr	KEL1.PLA1	0.085	2.3
KH001-2-099	Cambodia	Pursat	Microarray	(bl)0hr	KEL1.PLA1	0.096	2.2
KH001-2-108	Cambodia	Pursat	Microarray	(bl)0hr	UN	0.05	5
VN001-2-065	Vietnam(Southern Vietnam)	Binh Phuoc	Microarray	(bl)0hr	KEL1.PLA1	0.007	4.9
VN001-2-062	Vietnam(Southern Vietnam)	Binh Phuoc	Microarray	(bl)0hr	KEL1.only	0.049	2.5
VN001-2-033	Vietnam(Southern Vietnam)	Binh Phuoc	Microarray	(bl)0hr	KEL1.PLA1	0.039	3.5
LA006-2-004	Laos	Sekong	Microarray	(bl)0hr	KEL1.only	0	3.6
VN001-2-054	Vietnam(Southern Vietnam)	Binh Phuoc	Microarray	(bl)0hr	KEL1.PLA1	0.095	5.6
KH004-2-025	Cambodia	Pailin	Microarray	(bl)0hr	WT	0.025	2.9
VN001-2-044	Vietnam(Southern Vietnam)	Binh Phuoc	Microarray	(bl)0hr	KEL1.PLA1	0.044	3.2
KH001-2-011	Cambodia	Pursat	Microarray	(bl)0hr	KEL1.PLA1	0.028	4.3
KH001-2-069	Cambodia	Pursat	Microarray	(bl)0hr	KEL1.PLA1	0.095	4.5
KH001-2-071	Cambodia	Pursat	Microarray	(bl)0hr	KEL1.PLA1	0.109	3.9
TH006-2-004	Thailand(Thai-Cambodia border)	Khun Han	Microarray	(bl)0hr	KEL1.PLA1	0.05	3.4
VN001-2-018	Vietnam(Southern Vietnam)	Binh Phuoc	Microarray	(bl)0hr	Het580.PLA1	0.068	2.7
KH003-2-013	Cambodia	Ratanakiri	Microarray	(bl)0hr	KEL1.PLA1	0.01	5.2
KH003-2-004	Cambodia	Ratanakiri	Microarray	(bl)0hr	UN	0.025	2.9
MM002-2-008	Myanmar	Pyin Oo Lwin	Microarray	(bl)0hr	UN	0.088	2.2
VN001-2-076	Vietnam(Southern Vietnam)	Binh Phuoc	Microarray	(bl)0hr	KEL1.PLA1	0.061	2.5
TH006-2-010	Thailand(Thai-Cambodia border)	Khun Han	Microarray	(bl)0hr	KEL1.PLA1	0.03	3.7
KH002-2-002	Cambodia	Preah Vihear	Microarray	(bl)0hr	KEL1.PLA1	0.07	2.9
KH001-2-067	Cambodia	Pursat	Microarray	(bl)0hr	UN	0.104	2.2
KH001-2-092	Cambodia	Pursat	Microarray	(bl)0hr	Het580.PLA1	0.037	4
KH004-2-016	Cambodia	Pailin	Microarray	(bl)0hr	KEL1.PLA1	0.025	5.3
VN001-2-097	Vietnam(Southern Vietnam)	Binh Phuoc	Microarray	(bl)0hr	KEL1.PLA1	0.037	2.2
VN001-2-037	Vietnam(Southern Vietnam)	Binh Phuoc	Microarray	(bl)0hr	KEL1.PLA1	0	2.7
VN001-2-105	Vietnam(Southern Vietnam)	Binh Phuoc	Microarray	(bl)0hr	KEL1.only	0.056	2.2
KH004-2-009	Cambodia	Pailin	Microarray	(bl)0hr	KEL1.PLA1	0.024	4.4
KH003-2-082	Cambodia	Ratanakiri	Microarray	(bl)0hr	UN	0.066	4.7
KH004-2-052	Cambodia	Pailin	Microarray	(bl)0hr	KEL1.PLA1	0.167	4.3
VN001-2-019	Vietnam(Southern Vietnam)	Binh Phuoc	Microarray	(bl)0hr	KEL1.PLA1	0.106	4.6
KH001-2-096	Cambodia	Pursat	Microarray	(bl)0hr	KEL1.PLA1	0.077	2.6
KH001-2-022	Cambodia	Pursat	Microarray	(bl)0hr	KEL1.PLA1	0.042	3.4
KH001-2-023	Cambodia	Pursat	Microarray	(bl)0hr	KEL1.PLA1	0.042	5.8
KH003-2-009	Cambodia	Ratanakiri	Microarray	(bl)0hr	KEL1.PLA1	0.12	1.7
VN001-2-008	Vietnam(Southern Vietnam)	Binh Phuoc	Microarray	(bl)0hr	KEL1.PLA1	0.015	5.8
VN001-2-016	Vietnam(Southern Vietnam)	Binh Phuoc	Microarray	(bl)0hr	KEL1.PLA1	0.027	2.5
KH001-2-064	Cambodia	Pursat	Microarray	(bl)0hr	UN	0.056	5.2
TH005-2-031	Thailand(Thai-Cambodia border)	Pusing/Sisakhet	Microarray	(bl)0hr	KEL1.PLA1	0.035	3.7
KH001-2-035	Cambodia	Pursat	Microarray	(bl)0hr	KEL1.PLA1	0.137	2.8
TH005-2-002	Thailand(Thai-Cambodia border)	Pusing/Sisakhet	Microarray	(bl)0hr	KEL1.PLA1	0.017	2.9
KH001-2-074	Cambodia	Pursat	Microarray	(bl)0hr	KEL1.only	0.08	3.6
MM002-2-026	Myanmar	Pyin Oo Lwin	Microarray	(bl)0hr	KEL.only	0.01	4.6
KH003-2-062	Cambodia	Ratanakiri	Microarray	(bl)0hr	KEL1.PLA1	0.075	5.4
VN001-2-058	Vietnam(Southern Vietnam)	Binh Phuoc	Microarray	(bl)0hr	KEL1.PLA1	0.061	2.1
TH005-2-008	Thailand(Thai-Cambodia border)	Pusing/Sisakhet	Microarray	(bl)0hr	UN	0.054	4.3
KH001-2-030	Cambodia	Pursat	Microarray	(bl)0hr	KEL1.PLA1	0.043	3.1
KH003-2-032	Cambodia	Ratanakiri	Microarray	(bl)0hr	KEL1.PLA1	0.08	2.4
KH003-2-033	Cambodia	Ratanakiri	Microarray	(bl)0hr	KEL1.PLA1	0.092	2.3
KH003-2-081	Cambodia	Ratanakiri	Microarray	(bl)0hr	UN	0.024	4.7
VN001-2-114	Vietnam(Southern Vietnam)	Binh Phuoc	Microarray	(bl)0hr	KEL1.PLA1	0.067	2.5
KH003-2-087	Cambodia	Ratanakiri	Microarray	(bl)0hr	KEL1.PLA1	0.039	4.8
KH004-2-032	Cambodia	Pailin	Microarray	(bl)0hr	UN	0.025	5.2
VN001-2-005	Vietnam(Southern Vietnam)	Binh Phuoc	Microarray	(bl)0hr	KEL1.PLA1	0.083	2.7
KH003-2-088	Cambodia	Ratanakiri	Microarray	(bl)0hr	KEL1.PLA1	0.03	5
KH001-2-102	Cambodia	Pursat	Microarray	(bl)0hr	KEL.PLA1	0.066	2.5
VN001-2-063	Vietnam(Southern Vietnam)	Binh Phuoc	Microarray	(bl)0hr	KEL1.PLA1	0.028	3.1
KH001-2-103	Cambodia	Pursat	Microarray	(bl)0hr	UN	0.056	3.6
KH003-2-093	Cambodia	Ratanakiri	Microarray	(bl)0hr	KEL1.PLA1	0.04	4.8
KH001-2-104	Cambodia	Pursat	Microarray	(bl)0hr	KEL.PLA1	0.081	4.1
TH006-2-006	Thailand(Thai-Cambodia border)	Khun Han	Microarray	(bl)0hr	UN	0.056	3.9
VN001-2-010	Vietnam(Southern Vietnam)	Binh Phuoc	Microarray	(bl)0hr	KEL1.PLA1	0.074	4.4
VN001-2-102	Vietnam(Southern Vietnam)	Binh Phuoc	Microarray	(bl)0hr	KEL1.PLA1	0.083	2.5
KH001-2-098	Cambodia	Pursat	Microarray	(bl)0hr	UN	0.126	4.5
TH005-2-023	Thailand(Thai-Cambodia border)	Pusing/Sisakhet	Microarray	(bl)0hr	KEL1.PLA1	0.057	2.6
KH004-2-040	Cambodia	Pailin	Microarray	(bl)0hr	KEL1.PLA1	0.038	3.5
VN001-2-060	Vietnam(Southern Vietnam)	Binh Phuoc	Microarray	(bl)0hr	KEL1.only	0.048	3.5
VN001-2-095	Vietnam(Southern Vietnam)	Binh Phuoc	Microarray	(bl)0hr	KEL1.PLA1	0.017	3
KH001-2-083	Cambodia	Pursat	Microarray	(bl)0hr	KEL1.PLA1	0.099	2.7
VN001-2-006	Vietnam(Southern Vietnam)	Binh Phuoc	Microarray	(bl)0hr	KEL1.PLA1	0.044	3.3
KH003-2-074	Cambodia	Ratanakiri	Microarray	(bl)0hr	KEL1.PLA1	0.038	4.5
KH001-2-105	Cambodia	Pursat	Microarray	(bl)0hr	KEL.only	0.074	2.6
VN001-2-031	Vietnam(Southern Vietnam)	Binh Phuoc	Microarray	(bl)0hr	Het580.only	0.04	3.5
VN001-2-009	Vietnam(Southern Vietnam)	Binh Phuoc	Microarray	(bl)0hr	KEL1.PLA1	0.055	2.6
VN001-2-104	Vietnam(Southern Vietnam)	Binh Phuoc	Microarray	(bl)0hr	KEL1.PLA1	0.06	2.4
VN001-2-080	Vietnam(Southern Vietnam)	Binh Phuoc	Microarray	(bl)0hr	KEL1.PLA1	0.043	2.7
VN001-2-046	Vietnam(Southern Vietnam)	Binh Phuoc	Microarray	(bl)0hr	KEL1.PLA1	0.038	3.3
VN001-2-003	Vietnam(Southern Vietnam)	Binh Phuoc	Microarray	(bl)0hr	KEL1.PLA1	0.057	2.7
KH003-2-059	Cambodia	Ratanakiri	Microarray	(bl)0hr	KEL1.PLA1	0.051	2.8
KH004-2-021	Cambodia	Pailin	Microarray	(bl)0hr	WT	0.009	2.9
KH003-2-015	Cambodia	Ratanakiri	Microarray	(bl)0hr	KEL1.PLA1	0.034	4.6
KH001-2-024	Cambodia	Pursat	Microarray	(bl)0hr	KEL1.PLA1	0.075	4
KH001-2-056	Cambodia	Pursat	Microarray	(bl)0hr	KEL1.only	0.084	3.1
VN001-2-071	Vietnam(Southern Vietnam)	Binh Phuoc	Microarray	(bl)0hr	KEL1.PLA1	0.014	6.2
VN001-2-030	Vietnam(Southern Vietnam)	Binh Phuoc	Microarray	(bl)0hr	KEL1.only	0.068	2.4
TH005-2-022	Thailand(Thai-Cambodia border)	Pusing/Sisakhet	Microarray	(bl)0hr	KEL1.PLA1	0.077	2.5
VN001-2-070	Vietnam(Southern Vietnam)	Binh Phuoc	Microarray	(bl)0hr	KEL1.PLA1	0.109	2.2
KH001-2-038	Cambodia	Pursat	Microarray	(bl)0hr	KEL1.PLA1	0.061	2.1
KH001-2-081	Cambodia	Pursat	Microarray	(bl)0hr	KEL1.PLA1	0.109	2.3
VN001-2-035	Vietnam(Southern Vietnam)	Binh Phuoc	Microarray	(bl)0hr	KEL1.PLA1	0.029	3.5
VN001-2-043	Vietnam(Southern Vietnam)	Binh Phuoc	Microarray	(bl)0hr	UN	0.044	2.7
VN001-2-069	Vietnam(Southern Vietnam)	Binh Phuoc	Microarray	(bl)0hr	KEL1.PLA1	0.023	3.9
KH003-2-007	Cambodia	Ratanakiri	Microarray	(bl)0hr	KEL1.PLA1	0.093	1.9
KH004-2-063	Cambodia	Pailin	Microarray	(bl)0hr	KEL1.PLA1	0.082	2.2
KH003-2-080	Cambodia	Ratanakiri	Microarray	(bl)0hr	KEL1.PLA1	0.119	3.9
KH003-2-048	Cambodia	Ratanakiri	Microarray	(bl)0hr	KEL1.only	0.174	2.9
VN001-2-012	Vietnam(Southern Vietnam)	Binh Phuoc	Microarray	(bl)0hr	KEL1.PLA1	0.047	3.7
KH003-2-045	Cambodia	Ratanakiri	Microarray	(bl)0hr	KEL1.PLA1	0.041	5.5
TH006-2-005	Thailand(Thai-Cambodia border)	Khun Han	Microarray	(bl)0hr	UN	0.061	3.3
VN001-2-089	Vietnam(Southern Vietnam)	Binh Phuoc	Microarray	(bl)0hr	KEL1.PLA1	0.088	2.3
KH003-2-043	Cambodia	Ratanakiri	Microarray	(bl)0hr	KEL1.PLA1	0.127	2
TH005-2-012	Thailand(Thai-Cambodia border)	Pusing/Sisakhet	Microarray	(bl)0hr	UN	0	5.1
KH001-2-057	Cambodia	Pursat	Microarray	(bl)0hr	UN	0.077	4.3
TH005-2-001	Thailand(Thai-Cambodia border)	Pusing/Sisakhet	Microarray	(bl)0hr	UN	0.075	3.9
VN001-2-053	Vietnam(Southern Vietnam)	Binh Phuoc	Microarray	(bl)0hr	KEL1.PLA1	0.087	2.4
VN001-2-024	Vietnam(Southern Vietnam)	Binh Phuoc	Microarray	(bl)0hr	KEL1.only	0	3.3
KH004-2-045	Cambodia	Pailin	Microarray	(bl)0hr	KEL1.PLA1	0.061	2.7
KH003-2-058	Cambodia	Ratanakiri	Microarray	(bl)0hr	KEL1.PLA1	0.084	2.4
KH003-2-065	Cambodia	Ratanakiri	Microarray	(bl)0hr	KEL.only	0.067	2.3
VN001-2-090	Vietnam(Southern Vietnam)	Binh Phuoc	Microarray	(bl)0hr	KEL1.PLA1	0.075	2.2
VN001-2-073	Vietnam(Southern Vietnam)	Binh Phuoc	Microarray	(bl)0hr	KEL1.only	0.087	2.5
VN001-2-059	Vietnam(Southern Vietnam)	Binh Phuoc	Microarray	(bl)0hr	KEL1.PLA1	0.034	3.4
VN001-2-057	Vietnam(Southern Vietnam)	Binh Phuoc	Microarray	(bl)0hr	KEL1.PLA1	0.051	2.7
KH004-2-018	Cambodia	Pailin	Microarray	(bl)0hr	KEL1.PLA1	0.035	3.1
VN001-2-115	Vietnam(Southern Vietnam)	Binh Phuoc	Microarray	(bl)0hr	Het580.PLA1	0.122	3
TH005-2-004	Thailand(Thai-Cambodia border)	Pusing/Sisakhet	Microarray	(bl)0hr	KEL1.PLA1	0.035	3.5
VN001-2-014	Vietnam(Southern Vietnam)	Binh Phuoc	Microarray	(bl)0hr	KEL1.only	0.047	2.6
TH005-2-009	Thailand(Thai-Cambodia border)	Pusing/Sisakhet	Microarray	(bl)0hr	KEL1.PLA1	0.036	3.7
KH001-2-063	Cambodia	Pursat	Microarray	(bl)0hr	KEL1.PLA1	0.061	4.5
VN001-2-051	Vietnam(Southern Vietnam)	Binh Phuoc	Microarray	(bl)0hr	UN	0.038	2.5
KH004-2-062	Cambodia	Pailin	Microarray	(bl)0hr	UN	0	5.2
KH004-2-012	Cambodia	Pailin	Microarray	(bl)0hr	KEL1.PLA1	0.02	3.7
KH001-2-004	Cambodia	Pursat	Microarray	(bl)0hr	KEL1.PLA1	0.047	3.1
KH004-2-011	Cambodia	Pailin	Microarray	(bl)0hr	KEL1.PLA1	0.032	4.7
KH001-2-066	Cambodia	Pursat	Microarray	(bl)0hr	KEL1.only	0.061	2.9
KH003-2-073	Cambodia	Ratanakiri	Microarray	(bl)0hr	KEL1.PLA1	0.057	2.5
TH005-2-005	Thailand(Thai-Cambodia border)	Pusing/Sisakhet	Microarray	(bl)0hr	UN	0.035	2.7
KH003-2-046	Cambodia	Ratanakiri	Microarray	(bl)0hr	KEL1.PLA1	0.095	2.4
KH001-2-097	Cambodia	Pursat	Microarray	(bl)0hr	KEL1.PLA1	0.091	2.8
KH001-2-075	Cambodia	Pursat	Microarray	(bl)0hr	KEL1.PLA1	0.105	3.7
KH004-2-014	Cambodia	Pailin	Microarray	(bl)0hr	KEL1.PLA1	0.112	2
KH001-2-107	Cambodia	Pursat	Microarray	(bl)0hr	KEL1.only	0.053	3.1
KH003-2-040	Cambodia	Ratanakiri	Microarray	(bl)0hr	KEL1.only	0.078	2.7
KH003-2-054	Cambodia	Ratanakiri	Microarray	(bl)0hr	KEL1.only	0.062	2.3
TH005-2-020	Thailand(Thai-Cambodia border)	Pusing/Sisakhet	Microarray	(bl)0hr	KEL1.PLA1	0.063	2.9
KH003-2-067	Cambodia	Ratanakiri	Microarray	(bl)0hr	KEL1.PLA1	0.055	3.8
KH003-2-092	Cambodia	Ratanakiri	Microarray	(bl)0hr	UN	0.08	4.5
TH005-2-027	Thailand(Thai-Cambodia border)	Pusing/Sisakhet	Microarray	(bl)0hr	KEL1.PLA1	0.012	4.3
VN001-2-088	Vietnam(Southern Vietnam)	Binh Phuoc	Microarray	(bl)0hr	KEL1.only	0.095	2.4
KH003-2-047	Cambodia	Ratanakiri	Microarray	(bl)0hr	KEL1.PLA1	0.051	3.4
KH003-2-090	Cambodia	Ratanakiri	Microarray	(bl)0hr	KEL1.PLA1	0.129	1.9
KH003-2-079	Cambodia	Ratanakiri	Microarray	(bl)0hr	KEL1.only	0.052	5.5
TH005-2-032	Thailand(Thai-Cambodia border)	Pusing/Sisakhet	Microarray	(bl)0hr	UN	0.042	2.7
MM002-2-024	Myanmar	Pyin Oo Lwin	Microarray	(bl)0hr	KEL.only	0.119	3.6
VN001-2-022	Vietnam(Southern Vietnam)	Binh Phuoc	Microarray	(bl)0hr	KEL1.only	0.147	3.4
KH003-2-049	Cambodia	Ratanakiri	Microarray	(bl)0hr	KEL1.PLA1	0.055	2.4
KH003-2-008	Cambodia	Ratanakiri	Microarray	(bl)0hr	KEL1.only	0.043	2.3
KH003-2-050	Cambodia	Ratanakiri	Microarray	(bl)0hr	KEL1.PLA1	0.047	2.8
TH005-2-026	Thailand(Thai-Cambodia border)	Pusing/Sisakhet	Microarray	(bl)0hr	KEL1.PLA1	0.075	3
VN001-2-045	Vietnam(Southern Vietnam)	Binh Phuoc	Microarray	(bl)0hr	UN	0.02	3.2
KH004-2-017	Cambodia	Pailin	Microarray	(bl)0hr	KEL1.PLA1	0.057	4.7
TH005-2-007	Thailand(Thai-Cambodia border)	Pusing/Sisakhet	Microarray	(bl)0hr	UN	0.072	4.2
VN001-2-112	Vietnam(Southern Vietnam)	Binh Phuoc	Microarray	(bl)0hr	KEL1.PLA1	0.053	5.2
TH005-2-013	Thailand(Thai-Cambodia border)	Pusing/Sisakhet	Microarray	(bl)0hr	KEL1.PLA1	0	2.7
VN001-2-048	Vietnam(Southern Vietnam)	Binh Phuoc	Microarray	(bl)0hr	KEL1.PLA1	0.038	3.1
KH003-2-055	Cambodia	Ratanakiri	Microarray	(bl)0hr	KEL1.PLA1	0.038	5.3
KH003-2-052	Cambodia	Ratanakiri	Microarray	(bl)0hr	KEL1.PLA1	0.062	2.6
KH001-2-112	Cambodia	Pursat	Microarray	(bl)0hr	UN	0.101	2.5
MM002-2-022	Myanmar	Pyin Oo Lwin	Microarray	(bl)0hr	UN	0.021	3.4
TH006-2-011	Thailand(Thai-Cambodia border)	Khun Han	Microarray	(bl)0hr	KEL1.PLA1	0.053	3
KH003-2-069	Cambodia	Ratanakiri	Microarray	(bl)0hr	KEL1.PLA1	0.098	1.9
KH003-2-035	Cambodia	Ratanakiri	Microarray	(bl)0hr	KEL1.PLA1	0.053	2.9
KH003-2-064	Cambodia	Ratanakiri	Microarray	(bl)0hr	KEL1.PLA1	0.133	5
VN001-2-077	Vietnam(Southern Vietnam)	Binh Phuoc	Microarray	(bl)0hr	KEL1.only	0.011	2.5
KH004-2-039	Cambodia	Pailin	Microarray	(bl)0hr	KEL1.PLA1	0.075	2.8
KH001-2-041	Cambodia	Pursat	Microarray	(bl)0hr	UN	0.059	2.2
VN001-2-083	Vietnam(Southern Vietnam)	Binh Phuoc	Microarray	(bl)0hr	UN	0.135	3.1
KH001-2-109	Cambodia	Pursat	Microarray	(bl)0hr	KEL1.PLA1	0.081	2.5
TH005-2-025	Thailand(Thai-Cambodia border)	Pusing/Sisakhet	Microarray	(bl)0hr	KEL1.PLA1	0.086	2.8
VN001-2-034	Vietnam(Southern Vietnam)	Binh Phuoc	Microarray	(bl)0hr	KEL1.PLA1	0.151	2.8
KH004-2-030	Cambodia	Pailin	Microarray	(bl)0hr	KEL1.PLA1	0.043	3.3
VN001-2-084	Vietnam(Southern Vietnam)	Binh Phuoc	Microarray	(bl)0hr	KEL1.PLA1	0.058	4.4
KH004-2-022	Cambodia	Pailin	Microarray	(bl)0hr	UN	0.078	3.5
KH003-2-051	Cambodia	Ratanakiri	Microarray	(bl)0hr	KEL1.PLA1	0.078	6.2
KH003-2-053	Cambodia	Ratanakiri	Microarray	(bl)0hr	UN	0.066	2.5
KH003-2-066	Cambodia	Ratanakiri	Microarray	(bl)0hr	KEL1.PLA1	0.077	2.2
KH001-2-047	Cambodia	Pursat	Microarray	(bl)0hr	UN	0.098	2.5
KH003-2-063	Cambodia	Ratanakiri	Microarray	(bl)0hr	KEL1.PLA1	0.068	2.4
KH003-2-026	Cambodia	Ratanakiri	Microarray	(bl)0hr	UN	0.065	4.3
KH003-2-078	Cambodia	Ratanakiri	Microarray	(bl)0hr	KEL1.PLA1	0.059	2.5
TH005-2-028	Thailand(Thai-Cambodia border)	Pusing/Sisakhet	Microarray	(bl)0hr	KEL1.PLA1	0.02	3.4
KH004-2-053	Cambodia	Pailin	Microarray	(bl)0hr	KEL1.PLA1	0.045	3.4
KH003-2-077	Cambodia	Ratanakiri	Microarray	(bl)0hr	KEL1.PLA1	0.072	2.8
KH001-2-072	Cambodia	Pursat	RNA-seq	(tr)6hr	NA	0	4
VN001-2-093	Vietnam(Southern Vietnam)	Binh Phuoc	RNA-seq	(tr)6hr	NA	0	3.8
MM005-2-005	Myanmar	Thabeikkyin	Microarry/RNA-seq	(tr)6hr	NA	0.012	5.1
MM008-2-001	Myanmar	ann	Microarry/RNA-seq	(tr)6hr	NA	0.004	4.1
VN001-2-038	Vietnam(Southern Vietnam)	Binh Phuoc	Microarry/RNA-seq	(tr)6hr	NA	0.024	4.1
MM006-2-018	Myanmar	Pyay	Microarry/RNA-seq	(tr)6hr	NA	0.009	3.3
MM006-2-026	Myanmar	Pyay	Microarry/RNA-seq	(tr)6hr	NA	0.005	3.8
BD001-2-104	Bangladesh	Ramu	Microarry/RNA-seq	(tr)6hr	NA	0.003	4.9
BD001-2-114	Bangladesh	Ramu	Microarry/RNA-seq	(tr)6hr	NA	0.033	3.7
BD001-2-119	Bangladesh	Ramu	Microarry/RNA-seq	(tr)6hr	NA	0.024	3.8
BD001-2-078	Bangladesh	Ramu	Microarry/RNA-seq	(tr)6hr	NA	0.03	4.1
MM006-2-022	Myanmar	Pyay	Microarry/RNA-seq	(tr)6hr	NA	0.047	4
MM005-2-022	Myanmar	Thabeikkyin	Microarry/RNA-seq	(tr)6hr	NA	0.02	4.1
MM005-2-004	Myanmar	Thabeikkyin	Microarry/RNA-seq	(tr)6hr	NA	0.037	3.4
KH002-2-007	Cambodia	Preah Vihear	Microarry/RNA-seq	(tr)6hr	NA	0	5
MM006-2-014	Myanmar	Pyay	Microarry/RNA-seq	(tr)6hr	NA	0.019	3.8
BD001-2-118	Bangladesh	Ramu	Microarry/RNA-seq	(tr)6hr	NA	0	4.6
BD001-2-048	Bangladesh	Ramu	Microarry/RNA-seq	(tr)6hr	NA	0.025	3.3
BD001-2-045	Bangladesh	Ramu	Microarry/RNA-seq	(tr)6hr	NA	0.007	4
BD001-2-058	Bangladesh	Ramu	Microarry/RNA-seq	(tr)6hr	NA	0	4.7
BD001-2-023	Bangladesh	Ramu	Microarry/RNA-seq	(tr)6hr	NA	0.002	4.9
BD001-2-056	Bangladesh	Ramu	Microarry/RNA-seq	(tr)6hr	NA	0.023	4
BD001-2-036	Bangladesh	Ramu	Microarry/RNA-seq	(tr)6hr	NA	0.017	4.2
BD001-2-019	Bangladesh	Ramu	Microarry/RNA-seq	(tr)6hr	NA	0	4.7
MM006-2-020	Myanmar	Pyay	Microarry/RNA-seq	(tr)6hr	NA	0.055	3.2
BD001-2-066	Bangladesh	Ramu	Microarry/RNA-seq	(tr)6hr	NA	0.017	3.7
BD001-2-120	Bangladesh	Ramu	Microarry/RNA-seq	(tr)6hr	NA	0.009	4.3
BD001-2-116	Bangladesh	Ramu	Microarry/RNA-seq	(tr)6hr	NA	0.01	4.3
BD001-2-017	Bangladesh	Ramu	Microarry/RNA-seq	(tr)6hr	NA	0	4.4
BD001-2-093	Bangladesh	Ramu	Microarry/RNA-seq	(tr)6hr	NA	0.07	3.7
BD001-2-020	Bangladesh	Ramu	Microarry/RNA-seq	(tr)6hr	NA	0.039	3.8
BD001-2-044	Bangladesh	Ramu	Microarry/RNA-seq	(tr)6hr	NA	0.001	4.6
MM008-2-020	Myanmar	ann	Microarry/RNA-seq	(tr)6hr	NA	0.052	3.3
BD001-2-016	Bangladesh	Ramu	Microarry/RNA-seq	(tr)6hr	NA	0	4.4
MM006-2-025	Myanmar	Pyay	Microarry/RNA-seq	(tr)6hr	NA	0.015	4.2
BD001-2-029	Bangladesh	Ramu	Microarry/RNA-seq	(tr)6hr	NA	0	4.5
MM005-2-015	Myanmar	Thabeikkyin	Microarry/RNA-seq	(tr)6hr	NA	0.015	4
BD001-2-018	Bangladesh	Ramu	Microarry/RNA-seq	(tr)6hr	NA	0.012	4
MM006-2-017	Myanmar	Pyay	Microarry/RNA-seq	(tr)6hr	NA	0	4.9
BD001-2-034	Bangladesh	Ramu	Microarry/RNA-seq	(tr)6hr	NA	0	3.8
MM002-2-021	Myanmar	Pyin Oo Lwin	Microarry/RNA-seq	(tr)6hr	NA	0.023	3.8
BD001-2-097	Bangladesh	Ramu	Microarry/RNA-seq	(tr)6hr	NA	0.05	3.9
MM005-2-007	Myanmar	Thabeikkyin	Microarry/RNA-seq	(tr)6hr	NA	0.013	3.8
KH001-2-003	Cambodia	Pursat	Microarry/RNA-seq	(tr)6hr	NA	0.009	3.8
BD001-2-069	Bangladesh	Ramu	Microarry/RNA-seq	(tr)6hr	NA	0	4.5
BD001-2-064	Bangladesh	Ramu	Microarry/RNA-seq	(tr)6hr	NA	0.008	3.8
BD001-2-082	Bangladesh	Ramu	Microarry/RNA-seq	(tr)6hr	NA	0.02	4.7
BD001-2-112	Bangladesh	Ramu	Microarry/RNA-seq	(tr)6hr	NA	0	3.7
BD001-2-099	Bangladesh	Ramu	Microarry/RNA-seq	(tr)6hr	NA	0.022	3.9
BD001-2-092	Bangladesh	Ramu	Microarry/RNA-seq	(tr)6hr	NA	0.044	4.2
BD001-2-050	Bangladesh	Ramu	Microarry/RNA-seq	(tr)6hr	NA	0.003	4.6
BD001-2-090	Bangladesh	Ramu	Microarry/RNA-seq	(tr)6hr	NA	0.034	3.3
MM006-2-007	Myanmar	Pyay	Microarry/RNA-seq	(tr)6hr	NA	0.047	3.6
BD001-2-115	Bangladesh	Ramu	Microarry/RNA-seq	(tr)6hr	NA	0.034	3.8
MM006-2-005	Myanmar	Pyay	Microarry/RNA-seq	(tr)6hr	NA	0.005	3.7
BD001-2-052	Bangladesh	Ramu	Microarry/RNA-seq	(tr)6hr	NA	0.031	3.6
BD001-2-027	Bangladesh	Ramu	Microarry/RNA-seq	(tr)6hr	NA	0.057	3.8
BD001-2-073	Bangladesh	Ramu	Microarry/RNA-seq	(tr)6hr	NA	0.032	3.6
BD001-2-008	Bangladesh	Ramu	Microarry/RNA-seq	(tr)6hr	NA	0.003	3.6
BD001-2-026	Bangladesh	Ramu	Microarry/RNA-seq	(tr)6hr	NA	0.035	3.9
BD001-2-095	Bangladesh	Ramu	Microarry/RNA-seq	(tr)6hr	NA	0.001	5
BD001-2-084	Bangladesh	Ramu	Microarry/RNA-seq	(tr)6hr	NA	0.042	3.5
KH004-2-054	Cambodia	Pailin	Microarry/RNA-seq	(tr)6hr	NA	0.042	3.7
BD001-2-076	Bangladesh	Ramu	Microarry/RNA-seq	(tr)6hr	NA	0.022	3.7
KH001-2-110	Cambodia	Pursat	Microarry/RNA-seq	(tr)6hr	NA	0.014	3.5
BD001-2-063	Bangladesh	Ramu	Microarry/RNA-seq	(tr)6hr	NA	0.052	3.1
BD001-2-108	Bangladesh	Ramu	Microarry/RNA-seq	(tr)6hr	NA	0.018	3.5
MM005-2-001	Myanmar	Thabeikkyin	Microarry/RNA-seq	(tr)6hr	NA	0.021	3.5
VN001-2-074	Vietnam(Southern Vietnam)	Binh Phuoc	Microarry/RNA-seq	(tr)6hr	NA	0	5.1
KH004-2-019	Cambodia	Pailin	Microarry/RNA-seq	(tr)6hr	NA	0.039	3.9
VN001-2-079	Vietnam(Southern Vietnam)	Binh Phuoc	Microarry/RNA-seq	(tr)6hr	NA	0.024	3.9
KH004-2-050	Cambodia	Pailin	Microarry/RNA-seq	(tr)6hr	NA	0	4.2
MM005-2-027	Myanmar	Thabeikkyin	Microarry/RNA-seq	(tr)6hr	NA	0.026	3.8
KH004-2-001	Cambodia	Pailin	Microarry/RNA-seq	(tr)6hr	NA	0.049	4.5
VN001-2-100	Vietnam(Southern Vietnam)	Binh Phuoc	Microarry/RNA-seq	(tr)6hr	NA	0	4.7
VN001-2-050	Vietnam(Southern Vietnam)	Binh Phuoc	Microarry/RNA-seq	(tr)6hr	NA	0	4.1
VN001-2-042	Vietnam(Southern Vietnam)	Binh Phuoc	Microarry/RNA-seq	(tr)6hr	NA	0.023	4.2
VN001-2-092	Vietnam(Southern Vietnam)	Binh Phuoc	Microarry/RNA-seq	(tr)6hr	NA	0.019	3.8
VN001-2-027	Vietnam(Southern Vietnam)	Binh Phuoc	Microarry/RNA-seq	(tr)6hr	NA	0	4.3
KH001-2-013	Cambodia	Pursat	Microarry/RNA-seq	(tr)6hr	NA	0	4
KH004-2-047	Cambodia	Pailin	Microarry/RNA-seq	(tr)6hr	NA	0	4.3
KH004-2-048	Cambodia	Pailin	Microarry/RNA-seq	(tr)6hr	NA	0.03	3.8
KH004-2-060	Cambodia	Pailin	Microarry/RNA-seq	(tr)6hr	NA	0	4.7
KH003-2-071	Cambodia	Ratanakiri	Microarry/RNA-seq	(tr)6hr	NA	0.028	4.1
VN001-2-111	Vietnam(Southern Vietnam)	Binh Phuoc	Microarry/RNA-seq	(tr)6hr	NA	0	4.4
KH004-2-056	Cambodia	Pailin	Microarry/RNA-seq	(tr)6hr	NA	0	3.7
KH001-2-006	Cambodia	Pursat	Microarry/RNA-seq	(tr)6hr	NA	0.018	4.3
KH004-2-041	Cambodia	Pailin	Microarry/RNA-seq	(tr)6hr	NA	0.017	4.3
TH005-2-015	Thailand(Thai-Cambodia border)	Pusing/Sisakhet	Microarry/RNA-seq	(tr)6hr	NA	0.003	3.6
VN001-2-108	Vietnam(Southern Vietnam)	Binh Phuoc	Microarry/RNA-seq	(tr)6hr	NA	0.01	4
TH005-2-002	Thailand(Thai-Cambodia border)	Pusing/Sisakhet	Microarry/RNA-seq	(tr)6hr	NA	0	4.1
KH004-2-029	Cambodia	Pailin	Microarry/RNA-seq	(tr)6hr	NA	0.026	4.2
KH004-2-057	Cambodia	Pailin	Microarry/RNA-seq	(tr)6hr	NA	0.022	4.3
KH001-2-058	Cambodia	Pursat	Microarry/RNA-seq	(tr)6hr	NA	0.026	3.8
KH004-2-059	Cambodia	Pailin	Microarry/RNA-seq	(tr)6hr	NA	0.053	3.9
KH003-2-011	Cambodia	Ratanakiri	Microarry/RNA-seq	(tr)6hr	NA	0.036	3.7
KH004-2-033	Cambodia	Pailin	Microarry/RNA-seq	(tr)6hr	NA	0.004	4.6
KH001-2-005	Cambodia	Pursat	Microarry/RNA-seq	(tr)6hr	NA	0.001	4
VN001-2-047	Vietnam(Southern Vietnam)	Binh Phuoc	Microarry/RNA-seq	(tr)6hr	NA	0.016	3.8
KH001-2-061	Cambodia	Pursat	Microarry/RNA-seq	(tr)6hr	NA	0.014	4.2
KH003-2-006	Cambodia	Ratanakiri	Microarry/RNA-seq	(tr)6hr	NA	0.023	3.9
KH004-2-044	Cambodia	Pailin	Microarry/RNA-seq	(tr)6hr	NA	0.013	4.7
KH004-2-026	Cambodia	Pailin	Microarry/RNA-seq	(tr)6hr	NA	0.03	3.8
VN001-2-017	Vietnam(Southern Vietnam)	Binh Phuoc	Microarry/RNA-seq	(tr)6hr	NA	0	4.7
KH001-2-065	Cambodia	Pursat	Microarry/RNA-seq	(tr)6hr	NA	0.028	3.5
KH004-2-049	Cambodia	Pailin	Microarry/RNA-seq	(tr)6hr	NA	0.017	4.6
TH005-2-019	Thailand(Thai-Cambodia border)	Pusing/Sisakhet	Microarry/RNA-seq	(tr)6hr	NA	0	3.9
KH001-2-026	Cambodia	Pursat	Microarry/RNA-seq	(tr)6hr	NA	0.028	3.9
TH005-2-003	Thailand(Thai-Cambodia border)	Pusing/Sisakhet	Microarry/RNA-seq	(tr)6hr	NA	0	4.7
VN001-2-104	Vietnam(Southern Vietnam)	Binh Phuoc	Microarry/RNA-seq	(tr)6hr	NA	0.021	3.8
KH004-2-043	Cambodia	Pailin	Microarry/RNA-seq	(tr)6hr	NA	0.039	4
VN001-2-107	Vietnam(Southern Vietnam)	Binh Phuoc	Microarry/RNA-seq	(tr)6hr	NA	0	3.7
VN001-2-046	Vietnam(Southern Vietnam)	Binh Phuoc	Microarry/RNA-seq	(tr)6hr	NA	0	4.7
KH004-2-046	Cambodia	Pailin	Microarry/RNA-seq	(tr)6hr	NA	0.036	3.7
VN001-2-030	Vietnam(Southern Vietnam)	Binh Phuoc	Microarry/RNA-seq	(tr)6hr	NA	0.061	3.8
KH004-2-058	Cambodia	Pailin	Microarry/RNA-seq	(tr)6hr	NA	0.023	4.2
KH001-2-016	Cambodia	Pursat	Microarry/RNA-seq	(tr)6hr	NA	0	4.4
KH003-2-024	Cambodia	Ratanakiri	Microarry/RNA-seq	(tr)6hr	NA	0.029	4
KH003-2-042	Cambodia	Ratanakiri	Microarry/RNA-seq	(tr)6hr	NA	0.032	3.6
VN001-2-087	Vietnam(Southern Vietnam)	Binh Phuoc	Microarry/RNA-seq	(tr)6hr	NA	0.007	3.8
KH002-2-001	Cambodia	Preah Vihear	Microarry/RNA-seq	(tr)6hr	NA	0.014	4
KH003-2-039	Cambodia	Ratanakiri	Microarry/RNA-seq	(tr)6hr	NA	0.003	4.4
KH004-2-028	Cambodia	Pailin	Microarry/RNA-seq	(tr)6hr	NA	0.006	4.2
KH003-2-034	Cambodia	Ratanakiri	Microarry/RNA-seq	(tr)6hr	NA	0	4
KH004-2-061	Cambodia	Pailin	Microarry/RNA-seq	(tr)6hr	NA	0	5.1
KH004-2-027	Cambodia	Pailin	Microarry/RNA-seq	(tr)6hr	NA	0.022	3.8
TH005-2-024	Thailand(Thai-Cambodia border)	Pusing/Sisakhet	Microarry/RNA-seq	(tr)6hr	NA	0.009	4.4
KH003-2-057	Cambodia	Ratanakiri	Microarry/RNA-seq	(tr)6hr	NA	0.004	4.1
TH005-2-018	Thailand(Thai-Cambodia border)	Pusing/Sisakhet	Microarry/RNA-seq	(tr)6hr	NA	0.011	3.8
VN001-2-103	Vietnam(Southern Vietnam)	Binh Phuoc	Microarry/RNA-seq	(tr)6hr	NA	0.017	4
KH004-2-042	Cambodia	Pailin	Microarry/RNA-seq	(tr)6hr	NA	0	4.1
KH001-2-059	Cambodia	Pursat	Microarry/RNA-seq	(tr)6hr	NA	0.033	3.5
MM002-2-027	Myanmar	Pyin Oo Lwin	Microarry/RNA-seq	(tr)6hr	NA	0.033	4.4
KH001-2-052	Cambodia	Pursat	Microarry/RNA-seq	(tr)6hr	NA	0.025	3.8
KH004-2-013	Cambodia	Pailin	Microarry/RNA-seq	(tr)6hr	NA	0.041	3.9
TH005-2-010	Thailand(Thai-Cambodia border)	Pusing/Sisakhet	Microarry/RNA-seq	(tr)6hr	NA	0.015	4.7
VN001-2-052	Vietnam(Southern Vietnam)	Binh Phuoc	Microarry/RNA-seq	(tr)6hr	NA	0	4.2
VN001-2-015	Vietnam(Southern Vietnam)	Binh Phuoc	Microarry/RNA-seq	(tr)6hr	NA	0.012	3.5
TH005-2-016	Thailand(Thai-Cambodia border)	Pusing/Sisakhet	Microarry/RNA-seq	(tr)6hr	NA	0.003	4.2
VN001-2-086	Vietnam(Southern Vietnam)	Binh Phuoc	Microarry/RNA-seq	(tr)6hr	NA	0	4.1
KH004-2-023	Cambodia	Pailin	Microarry/RNA-seq	(tr)6hr	NA	0.012	4.1
KH003-2-076	Cambodia	Ratanakiri	Microarry/RNA-seq	(tr)6hr	NA	0.02	3.8
KH003-2-025	Cambodia	Ratanakiri	Microarry/RNA-seq	(tr)6hr	NA	0.012	4.5
VN001-2-040	Vietnam(Southern Vietnam)	Binh Phuoc	Microarry/RNA-seq	(tr)6hr	NA	0.005	4.8
VN001-2-099	Vietnam(Southern Vietnam)	Binh Phuoc	Microarry/RNA-seq	(tr)6hr	NA	0.001	4.3
KH001-2-021	Cambodia	Pursat	Microarry/RNA-seq	(tr)6hr	NA	0.008	4.7
TH005-2-030	Thailand(Thai-Cambodia border)	Pusing/Sisakhet	Microarry/RNA-seq	(tr)6hr	NA	0.033	3.6
VN001-2-120	Vietnam(Southern Vietnam)	Binh Phuoc	Microarry/RNA-seq	(tr)6hr	NA	0.023	3.8
KH003-2-018	Cambodia	Ratanakiri	Microarry/RNA-seq	(tr)6hr	NA	0.008	4
KH003-2-028	Cambodia	Ratanakiri	Microarry/RNA-seq	(tr)6hr	NA	0.039	3.7
KH004-2-055	Cambodia	Pailin	Microarry/RNA-seq	(tr)6hr	NA	0	4.9
KH004-2-036	Cambodia	Pailin	Microarry/RNA-seq	(tr)6hr	NA	0.024	4.4
TH005-2-017	Thailand(Thai-Cambodia border)	Pusing/Sisakhet	Microarry/RNA-seq	(tr)6hr	NA	0.005	4.2
KH004-2-031	Cambodia	Pailin	Microarry/RNA-seq	(tr)6hr	NA	0.037	4.3
TH005-2-006	Thailand(Thai-Cambodia border)	Pusing/Sisakhet	Microarry/RNA-seq	(tr)6hr	NA	0.019	4.1
TH005-2-021	Thailand(Thai-Cambodia border)	Pusing/Sisakhet	Microarry/RNA-seq	(tr)6hr	NA	0.034	4
TH005-2-011	Thailand(Thai-Cambodia border)	Pusing/Sisakhet	Microarry/RNA-seq	(tr)6hr	NA	0.017	4.2
KH004-2-034	Cambodia	Pailin	Microarry/RNA-seq	(tr)6hr	NA	0.02	3.8
KH004-2-037	Cambodia	Pailin	Microarry/RNA-seq	(tr)6hr	NA	0.031	3.8
MM005-2-003	Myanmar	Thabeikkyin	Microarray	(tr)6hr	NA	0.033	4.1
MM008-2-026	Myanmar	ann	Microarray	(tr)6hr	NA	0.102	3.5
MM005-2-011	Myanmar	Thabeikkyin	Microarray	(tr)6hr	NA	0.058	3.7
MM008-2-028	Myanmar	ann	Microarray	(tr)6hr	NA	0.027	3.8
MM008-2-023	Myanmar	ann	Microarray	(tr)6hr	NA	0.019	4.8
MM006-2-019	Myanmar	Pyay	Microarray	(tr)6hr	NA	0.064	3.9
BD001-2-022	Bangladesh	Ramu	Microarray	(tr)6hr	NA	0.026	4.7
MM006-2-029	Myanmar	Pyay	Microarray	(tr)6hr	NA	0.091	2.7
MM008-2-017	Myanmar	ann	Microarray	(tr)6hr	NA	0.023	4.6
MM005-2-017	Myanmar	Thabeikkyin	Microarray	(tr)6hr	NA	0.083	4.1
VN001-2-020	Vietnam(Southern Vietnam)	Binh Phuoc	Microarray	(tr)6hr	NA	0.013	4.7
BD001-2-024	Bangladesh	Ramu	Microarray	(tr)6hr	NA	0.058	3.9
MM006-2-016	Myanmar	Pyay	Microarray	(tr)6hr	NA	0.018	3.9
BD001-2-057	Bangladesh	Ramu	Microarray	(tr)6hr	NA	0.03	4.4
BD001-2-089	Bangladesh	Ramu	Microarray	(tr)6hr	NA	0.04	4.3
MM005-2-010	Myanmar	Thabeikkyin	Microarray	(tr)6hr	NA	0.061	3.8
MM006-2-032	Myanmar	Pyay	Microarray	(tr)6hr	NA	0.044	6
MM006-2-011	Myanmar	Pyay	Microarray	(tr)6hr	NA	0.021	5
MM008-2-008	Myanmar	ann	Microarray	(tr)6hr	NA	0.018	4.4
MM008-2-021	Myanmar	ann	Microarray	(tr)6hr	NA	0.037	4.3
MM006-2-012	Myanmar	Pyay	Microarray	(tr)6hr	NA	0.018	4.2
MM008-2-024	Myanmar	ann	Microarray	(tr)6hr	NA	0.031	3.4
MM006-2-009	Myanmar	Pyay	Microarray	(tr)6hr	NA	0.05	4.1
BD001-2-081	Bangladesh	Ramu	Microarray	(tr)6hr	NA	0.014	4.1
KH003-2-002	Cambodia	Ratanakiri	Microarray	(tr)6hr	NA	0	4.5
BD001-2-117	Bangladesh	Ramu	Microarray	(tr)6hr	NA	0	4.3
KH003-2-038	Cambodia	Ratanakiri	Microarray	(tr)6hr	NA	0.051	3.1
BD001-2-085	Bangladesh	Ramu	Microarray	(tr)6hr	NA	0.132	3.9
BD001-2-004	Bangladesh	Ramu	Microarray	(tr)6hr	NA	0.051	4.5
BD001-2-103	Bangladesh	Ramu	Microarray	(tr)6hr	NA	0.051	4.5
BD001-2-080	Bangladesh	Ramu	Microarray	(tr)6hr	NA	0.002	4
BD001-2-091	Bangladesh	Ramu	Microarray	(tr)6hr	NA	0.043	3.9
MM008-2-025	Myanmar	ann	Microarray	(tr)6hr	NA	0.009	3.8
BD001-2-109	Bangladesh	Ramu	Microarray	(tr)6hr	NA	0.064	3.4
MM008-2-004	Myanmar	ann	Microarray	(tr)6hr	NA	0.147	3.7
BD001-2-105	Bangladesh	Ramu	Microarray	(tr)6hr	NA	0.019	4.5
MM008-2-012	Myanmar	ann	Microarray	(tr)6hr	NA	0	3.9
MM006-2-004	Myanmar	Pyay	Microarray	(tr)6hr	NA	0.044	4.1
MM006-2-008	Myanmar	Pyay	Microarray	(tr)6hr	NA	0.021	4.5
BD001-2-038	Bangladesh	Ramu	Microarray	(tr)6hr	NA	0.031	4.3
BD001-2-028	Bangladesh	Ramu	Microarray	(tr)6hr	NA	0	5.1
MM006-2-006	Myanmar	Pyay	Microarray	(tr)6hr	NA	0.009	4.4
BD001-2-014	Bangladesh	Ramu	Microarray	(tr)6hr	NA	0.015	4.2
KH003-2-061	Cambodia	Ratanakiri	Microarray	(tr)6hr	NA	0.079	4.1
MM008-2-002	Myanmar	ann	Microarray	(tr)6hr	NA	0.047	3.5
BD001-2-046	Bangladesh	Ramu	Microarray	(tr)6hr	NA	0.004	3.7
MM008-2-015	Myanmar	ann	Microarray	(tr)6hr	NA	0.027	3.6
BD001-2-035	Bangladesh	Ramu	Microarray	(tr)6hr	NA	0.068	4.6
MM008-2-003	Myanmar	ann	Microarray	(tr)6hr	NA	0.056	3.3
MM006-2-010	Myanmar	Pyay	Microarray	(tr)6hr	NA	0.166	4.2
BD001-2-071	Bangladesh	Ramu	Microarray	(tr)6hr	NA	0.032	4.4
BD001-2-086	Bangladesh	Ramu	Microarray	(tr)6hr	NA	0.03	4.1
BD001-2-072	Bangladesh	Ramu	Microarray	(tr)6hr	NA	0.12	3.7
BD001-2-025	Bangladesh	Ramu	Microarray	(tr)6hr	NA	0.075	3
KH001-2-048	Cambodia	Pursat	Microarray	(tr)6hr	NA	0.036	3.9
BD001-2-098	Bangladesh	Ramu	Microarray	(tr)6hr	NA	0.066	4
BD001-2-042	Bangladesh	Ramu	Microarray	(tr)6hr	NA	0.001	4
BD001-2-015	Bangladesh	Ramu	Microarray	(tr)6hr	NA	0.007	3.8
MM006-2-002	Myanmar	Pyay	Microarray	(tr)6hr	NA	0.024	4.2
MM006-2-027	Myanmar	Pyay	Microarray	(tr)6hr	NA	0.051	3.5
MM002-2-019	Myanmar	Pyin Oo Lwin	Microarray	(tr)6hr	NA	0.046	3.9
BD001-2-032	Bangladesh	Ramu	Microarray	(tr)6hr	NA	0.003	4.3
BD001-2-041	Bangladesh	Ramu	Microarray	(tr)6hr	NA	0.102	4.6
MM005-2-019	Myanmar	Thabeikkyin	Microarray	(tr)6hr	NA	0.058	4
BD001-2-010	Bangladesh	Ramu	Microarray	(tr)6hr	NA	0.041	5.5
MM008-2-027	Myanmar	ann	Microarray	(tr)6hr	NA	0.019	3.9
BD001-2-083	Bangladesh	Ramu	Microarray	(tr)6hr	NA	0.064	3.3
BD001-2-054	Bangladesh	Ramu	Microarray	(tr)6hr	NA	0.083	3.5
KH003-2-091	Cambodia	Ratanakiri	Microarray	(tr)6hr	NA	0.044	4
KH004-2-064	Cambodia	Pailin	Microarray	(tr)6hr	NA	0.041	4.2
MM006-2-003	Myanmar	Pyay	Microarray	(tr)6hr	NA	0.098	4.5
BD001-2-062	Bangladesh	Ramu	Microarray	(tr)6hr	NA	0.151	4.5
BD001-2-074	Bangladesh	Ramu	Microarray	(tr)6hr	NA	0.042	3.2
BD001-2-013	Bangladesh	Ramu	Microarray	(tr)6hr	NA	0.076	3.9
KH003-2-072	Cambodia	Ratanakiri	Microarray	(tr)6hr	NA	0.031	4.2
MM008-2-016	Myanmar	ann	Microarray	(tr)6hr	NA	0.143	3.6
KH003-2-056	Cambodia	Ratanakiri	Microarray	(tr)6hr	NA	0.051	3.7
BD001-2-100	Bangladesh	Ramu	Microarray	(tr)6hr	NA	0.074	4.1
VN001-2-013	Vietnam(Southern Vietnam)	Binh Phuoc	Microarray	(tr)6hr	NA	0.125	4.7
MM008-2-009	Myanmar	ann	Microarray	(tr)6hr	NA	0.029	3.6
KH001-2-088	Cambodia	Pursat	Microarray	(tr)6hr	NA	0.015	5.5
MM002-2-006	Myanmar	Pyin Oo Lwin	Microarray	(tr)6hr	NA	0.134	3.6
MM005-2-008	Myanmar	Thabeikkyin	Microarray	(tr)6hr	NA	0.072	3.7
MM006-2-015	Myanmar	Pyay	Microarray	(tr)6hr	NA	0.012	3.6
MM002-2-010	Myanmar	Pyin Oo Lwin	Microarray	(tr)6hr	NA	0.104	3.6
VN001-2-075	Vietnam(Southern Vietnam)	Binh Phuoc	Microarray	(tr)6hr	NA	0.067	4.1
BD001-2-055	Bangladesh	Ramu	Microarray	(tr)6hr	NA	0.166	3.6
BD001-2-031	Bangladesh	Ramu	Microarray	(tr)6hr	NA	0.129	4.1
BD001-2-005	Bangladesh	Ramu	Microarray	(tr)6hr	NA	0.05	4.4
BD001-2-053	Bangladesh	Ramu	Microarray	(tr)6hr	NA	0.145	3.8
BD001-2-067	Bangladesh	Ramu	Microarray	(tr)6hr	NA	0.049	3.9
BD001-2-070	Bangladesh	Ramu	Microarray	(tr)6hr	NA	0.109	4.1
KH001-2-037	Cambodia	Pursat	Microarray	(tr)6hr	NA	0.12	4
BD001-2-030	Bangladesh	Ramu	Microarray	(tr)6hr	NA	0.002	4.3
KH003-2-041	Cambodia	Ratanakiri	Microarray	(tr)6hr	NA	0.051	3.2
VN001-2-011	Vietnam(Southern Vietnam)	Binh Phuoc	Microarray	(tr)6hr	NA	0.128	4.2
VN001-2-061	Vietnam(Southern Vietnam)	Binh Phuoc	Microarray	(tr)6hr	NA	0.029	3.5
KH003-2-083	Cambodia	Ratanakiri	Microarray	(tr)6hr	NA	0.028	4.1
BD001-2-021	Bangladesh	Ramu	Microarray	(tr)6hr	NA	0.029	3.7
KH001-2-082	Cambodia	Pursat	Microarray	(tr)6hr	NA	0.052	3.9
BD001-2-075	Bangladesh	Ramu	Microarray	(tr)6hr	NA	0.018	4.3
VN001-2-119	Vietnam(Southern Vietnam)	Binh Phuoc	Microarray	(tr)6hr	NA	0.081	3.6
VN001-2-091	Vietnam(Southern Vietnam)	Binh Phuoc	Microarray	(tr)6hr	NA	0.021	4.1
KH001-2-078	Cambodia	Pursat	Microarray	(tr)6hr	NA	0.057	3.8
KH004-2-020	Cambodia	Pailin	Microarray	(tr)6hr	NA	0.151	3.8
KH001-2-087	Cambodia	Pursat	Microarray	(tr)6hr	NA	0.069	3.7
MM008-2-014	Myanmar	ann	Microarray	(tr)6hr	NA	0.031	3.7
BD001-2-047	Bangladesh	Ramu	Microarray	(tr)6hr	NA	0.112	4.6
MM002-2-020	Myanmar	Pyin Oo Lwin	Microarray	(tr)6hr	NA	0.055	3.7
BD001-2-065	Bangladesh	Ramu	Microarray	(tr)6hr	NA	0.005	5.5
BD001-2-007	Bangladesh	Ramu	Microarray	(tr)6hr	NA	0.06	5.7
KH001-2-043	Cambodia	Pursat	Microarray	(tr)6hr	NA	0.036	3.8
BD001-2-087	Bangladesh	Ramu	Microarray	(tr)6hr	NA	0.027	3.8
VN001-2-001	Vietnam(Southern Vietnam)	Binh Phuoc	Microarray	(tr)6hr	NA	0.055	3.8
VN001-2-025	Vietnam(Southern Vietnam)	Binh Phuoc	Microarray	(tr)6hr	NA	0.037	4.2
KH001-2-062	Cambodia	Pursat	Microarray	(tr)6hr	NA	0.013	5.4
KH001-2-019	Cambodia	Pursat	Microarray	(tr)6hr	NA	0.053	3.6
TH005-2-014	Thailand(Thai-Cambodia border)	Pusing/Sisakhet	Microarray	(tr)6hr	NA	0.04	3.9
KH001-2-040	Cambodia	Pursat	Microarray	(tr)6hr	NA	0.078	5.1
KH001-2-014	Cambodia	Pursat	Microarray	(tr)6hr	NA	0.015	5.2
MM005-2-006	Myanmar	Thabeikkyin	Microarray	(tr)6hr	NA	0.039	3.5
VN001-2-064	Vietnam(Southern Vietnam)	Binh Phuoc	Microarray	(tr)6hr	NA	0.158	4.2
KH003-2-027	Cambodia	Ratanakiri	Microarray	(tr)6hr	NA	0.014	4.9
KH004-2-024	Cambodia	Pailin	Microarray	(tr)6hr	NA	0.02	4.3
KH002-2-003	Cambodia	Preah Vihear	Microarray	(tr)6hr	NA	0.012	4.1
KH001-2-017	Cambodia	Pursat	Microarray	(tr)6hr	NA	0.034	3.9
KH001-2-010	Cambodia	Pursat	Microarray	(tr)6hr	NA	0.044	4.3
VN001-2-098	Vietnam(Southern Vietnam)	Binh Phuoc	Microarray	(tr)6hr	NA	0.017	4.9
VN001-2-007	Vietnam(Southern Vietnam)	Binh Phuoc	Microarray	(tr)6hr	NA	0.018	3.7
VN001-2-023	Vietnam(Southern Vietnam)	Binh Phuoc	Microarray	(tr)6hr	NA	0.087	4.5
KH003-2-084	Cambodia	Ratanakiri	Microarray	(tr)6hr	NA	0.012	4.1
KH001-2-060	Cambodia	Pursat	Microarray	(tr)6hr	NA	0.038	3.9
VN001-2-096	Vietnam(Southern Vietnam)	Binh Phuoc	Microarray	(tr)6hr	NA	0.086	4.8
KH001-2-070	Cambodia	Pursat	Microarray	(tr)6hr	NA	0.03	3.7
KH001-2-034	Cambodia	Pursat	Microarray	(tr)6hr	NA	0.006	5
VN001-2-081	Vietnam(Southern Vietnam)	Binh Phuoc	Microarray	(tr)6hr	NA	0.046	3.7
KH001-2-008	Cambodia	Pursat	Microarray	(tr)6hr	NA	0.067	4.2
KH003-2-014	Cambodia	Ratanakiri	Microarray	(tr)6hr	NA	0.021	4.6
VN001-2-039	Vietnam(Southern Vietnam)	Binh Phuoc	Microarray	(tr)6hr	NA	0.096	4.2
KH001-2-039	Cambodia	Pursat	Microarray	(tr)6hr	NA	0.138	4
KH002-2-006	Cambodia	Preah Vihear	Microarray	(tr)6hr	NA	0.034	4.1
VN001-2-028	Vietnam(Southern Vietnam)	Binh Phuoc	Microarray	(tr)6hr	NA	0.077	4
BD001-2-012	Bangladesh	Ramu	Microarray	(tr)6hr	NA	0.06	3.2
KH001-2-027	Cambodia	Pursat	Microarray	(tr)6hr	NA	0.016	5
VN001-2-085	Vietnam(Southern Vietnam)	Binh Phuoc	Microarray	(tr)6hr	NA	0.06	4.3
VN001-2-066	Vietnam(Southern Vietnam)	Binh Phuoc	Microarray	(tr)6hr	NA	0.008	5.1
KH003-2-085	Cambodia	Ratanakiri	Microarray	(tr)6hr	NA	0.019	5.1
MM002-2-003	Myanmar	Pyin Oo Lwin	Microarray	(tr)6hr	NA	0.127	3.3
VN001-2-109	Vietnam(Southern Vietnam)	Binh Phuoc	Microarray	(tr)6hr	NA	0.089	3.3
VN001-2-032	Vietnam(Southern Vietnam)	Binh Phuoc	Microarray	(tr)6hr	NA	0.028	3.9
VN001-2-026	Vietnam(Southern Vietnam)	Binh Phuoc	Microarray	(tr)6hr	NA	0.048	4.3
VN001-2-116	Vietnam(Southern Vietnam)	Binh Phuoc	Microarray	(tr)6hr	NA	0.007	4.7
MM005-2-012	Myanmar	Thabeikkyin	Microarray	(tr)6hr	NA	0.061	3.6
KH001-2-028	Cambodia	Pursat	Microarray	(tr)6hr	NA	0.113	4
KH004-2-008	Cambodia	Pailin	Microarray	(tr)6hr	NA	0.039	4
KH003-2-022	Cambodia	Ratanakiri	Microarray	(tr)6hr	NA	0.042	5.1
MM002-2-002	Myanmar	Pyin Oo Lwin	Microarray	(tr)6hr	NA	0.086	3.8
KH001-2-050	Cambodia	Pursat	Microarray	(tr)6hr	NA	0.06	4.1
KH001-2-099	Cambodia	Pursat	Microarray	(tr)6hr	NA	0.061	3.5
VN001-2-065	Vietnam(Southern Vietnam)	Binh Phuoc	Microarray	(tr)6hr	NA	0.047	4.5
VN001-2-062	Vietnam(Southern Vietnam)	Binh Phuoc	Microarray	(tr)6hr	NA	0.045	4
VN001-2-033	Vietnam(Southern Vietnam)	Binh Phuoc	Microarray	(tr)6hr	NA	0.019	4.6
KH004-2-038	Cambodia	Pailin	Microarray	(tr)6hr	NA	0.029	4.1
VN001-2-067	Vietnam(Southern Vietnam)	Binh Phuoc	Microarray	(tr)6hr	NA	0.164	3.8
KH004-2-025	Cambodia	Pailin	Microarray	(tr)6hr	NA	0.024	3.7
VN001-2-044	Vietnam(Southern Vietnam)	Binh Phuoc	Microarray	(tr)6hr	NA	0.002	3.9
KH001-2-011	Cambodia	Pursat	Microarray	(tr)6hr	NA	0.154	3.7
KH001-2-069	Cambodia	Pursat	Microarray	(tr)6hr	NA	0.004	4.9
VN001-2-018	Vietnam(Southern Vietnam)	Binh Phuoc	Microarray	(tr)6hr	NA	0.038	3.2
KH003-2-013	Cambodia	Ratanakiri	Microarray	(tr)6hr	NA	0	4.7
MM002-2-008	Myanmar	Pyin Oo Lwin	Microarray	(tr)6hr	NA	0.143	3
VN001-2-076	Vietnam(Southern Vietnam)	Binh Phuoc	Microarray	(tr)6hr	NA	0.014	4
TH006-2-010	Thailand(Thai-Cambodia border)	Khun Han	Microarray	(tr)6hr	NA	0.07	4.3
KH002-2-002	Cambodia	Preah Vihear	Microarray	(tr)6hr	NA	0.041	4.3
KH001-2-067	Cambodia	Pursat	Microarray	(tr)6hr	NA	0	3.7
KH001-2-092	Cambodia	Pursat	Microarray	(tr)6hr	NA	0.089	4.5
KH004-2-016	Cambodia	Pailin	Microarray	(tr)6hr	NA	0.031	5.1
VN001-2-097	Vietnam(Southern Vietnam)	Binh Phuoc	Microarray	(tr)6hr	NA	0.041	3.9
VN001-2-037	Vietnam(Southern Vietnam)	Binh Phuoc	Microarray	(tr)6hr	NA	0.046	3.8
VN001-2-105	Vietnam(Southern Vietnam)	Binh Phuoc	Microarray	(tr)6hr	NA	0.038	3.6
KH004-2-009	Cambodia	Pailin	Microarray	(tr)6hr	NA	0.032	3.6
KH003-2-082	Cambodia	Ratanakiri	Microarray	(tr)6hr	NA	0	5.2
VN001-2-041	Vietnam(Southern Vietnam)	Binh Phuoc	Microarray	(tr)6hr	NA	0.034	4.1
KH004-2-052	Cambodia	Pailin	Microarray	(tr)6hr	NA	0.138	3.9
VN001-2-004	Vietnam(Southern Vietnam)	Binh Phuoc	Microarray	(tr)6hr	NA	0.068	3.5
KH001-2-096	Cambodia	Pursat	Microarray	(tr)6hr	NA	0.036	3.8
KH001-2-022	Cambodia	Pursat	Microarray	(tr)6hr	NA	0.155	3.9
KH001-2-023	Cambodia	Pursat	Microarray	(tr)6hr	NA	0.047	4.8
KH003-2-009	Cambodia	Ratanakiri	Microarray	(tr)6hr	NA	0.081	3.7
VN001-2-008	Vietnam(Southern Vietnam)	Binh Phuoc	Microarray	(tr)6hr	NA	0.099	4.7
VN001-2-016	Vietnam(Southern Vietnam)	Binh Phuoc	Microarray	(tr)6hr	NA	0.125	3.6
VN001-2-082	Vietnam(Southern Vietnam)	Binh Phuoc	Microarray	(tr)6hr	NA	0.063	3.9
KH001-2-064	Cambodia	Pursat	Microarray	(tr)6hr	NA	0.024	5.3
TH005-2-031	Thailand(Thai-Cambodia border)	Pusing/Sisakhet	Microarray	(tr)6hr	NA	0.009	4.3
KH001-2-074	Cambodia	Pursat	Microarray	(tr)6hr	NA	0.052	4.8
MM002-2-026	Myanmar	Pyin Oo Lwin	Microarray	(tr)6hr	NA	0	4.6
VN001-2-118	Vietnam(Southern Vietnam)	Binh Phuoc	Microarray	(tr)6hr	NA	0.022	3.9
KH001-2-030	Cambodia	Pursat	Microarray	(tr)6hr	NA	0.022	4
KH003-2-032	Cambodia	Ratanakiri	Microarray	(tr)6hr	NA	0.079	3.5
VN001-2-101	Vietnam(Southern Vietnam)	Binh Phuoc	Microarray	(tr)6hr	NA	0.012	4
VN001-2-114	Vietnam(Southern Vietnam)	Binh Phuoc	Microarray	(tr)6hr	NA	0.054	3.7
KH003-2-087	Cambodia	Ratanakiri	Microarray	(tr)6hr	NA	0.013	4.6
KH004-2-032	Cambodia	Pailin	Microarray	(tr)6hr	NA	0.037	4.8
VN001-2-005	Vietnam(Southern Vietnam)	Binh Phuoc	Microarray	(tr)6hr	NA	0.03	3.9
KH003-2-070	Cambodia	Ratanakiri	Microarray	(tr)6hr	NA	0.052	3.9
VN001-2-063	Vietnam(Southern Vietnam)	Binh Phuoc	Microarray	(tr)6hr	NA	0.031	4.1
TH006-2-006	Thailand(Thai-Cambodia border)	Khun Han	Microarray	(tr)6hr	NA	0.124	4.4
VN001-2-010	Vietnam(Southern Vietnam)	Binh Phuoc	Microarray	(tr)6hr	NA	0	4.4
TH005-2-023	Thailand(Thai-Cambodia border)	Pusing/Sisakhet	Microarray	(tr)6hr	NA	0	4.2
KH004-2-040	Cambodia	Pailin	Microarray	(tr)6hr	NA	0.048	4.5
VN001-2-113	Vietnam(Southern Vietnam)	Binh Phuoc	Microarray	(tr)6hr	NA	0.014	4.1
KH001-2-083	Cambodia	Pursat	Microarray	(tr)6hr	NA	0.091	4.1
KH003-2-074	Cambodia	Ratanakiri	Microarray	(tr)6hr	NA	0.042	4.3
KH001-2-105	Cambodia	Pursat	Microarray	(tr)6hr	NA	0.032	3.9
VN001-2-080	Vietnam(Southern Vietnam)	Binh Phuoc	Microarray	(tr)6hr	NA	0	3.8
KH003-2-021	Cambodia	Ratanakiri	Microarray	(tr)6hr	NA	0.003	5.1
VN001-2-003	Vietnam(Southern Vietnam)	Binh Phuoc	Microarray	(tr)6hr	NA	0.115	3.8
KH003-2-059	Cambodia	Ratanakiri	Microarray	(tr)6hr	NA	0.012	4.2
KH004-2-021	Cambodia	Pailin	Microarray	(tr)6hr	NA	0.018	3.9
KH003-2-015	Cambodia	Ratanakiri	Microarray	(tr)6hr	NA	0	3.7
TH005-2-022	Thailand(Thai-Cambodia border)	Pusing/Sisakhet	Microarray	(tr)6hr	NA	0.019	3.9
VN001-2-070	Vietnam(Southern Vietnam)	Binh Phuoc	Microarray	(tr)6hr	NA	0.1	3.4
KH001-2-038	Cambodia	Pursat	Microarray	(tr)6hr	NA	0.077	3.7
KH001-2-081	Cambodia	Pursat	Microarray	(tr)6hr	NA	0.099	3.8
VN001-2-035	Vietnam(Southern Vietnam)	Binh Phuoc	Microarray	(tr)6hr	NA	0.014	4.3
VN001-2-043	Vietnam(Southern Vietnam)	Binh Phuoc	Microarray	(tr)6hr	NA	0	4.1
VN001-2-069	Vietnam(Southern Vietnam)	Binh Phuoc	Microarray	(tr)6hr	NA	0	4.5
KH003-2-007	Cambodia	Ratanakiri	Microarray	(tr)6hr	NA	0.066	3.2
KH004-2-063	Cambodia	Pailin	Microarray	(tr)6hr	NA	0.126	3.6
VN001-2-012	Vietnam(Southern Vietnam)	Binh Phuoc	Microarray	(tr)6hr	NA	0.032	3.7
KH003-2-045	Cambodia	Ratanakiri	Microarray	(tr)6hr	NA	0.085	4.9
KH003-2-043	Cambodia	Ratanakiri	Microarray	(tr)6hr	NA	0.06	3.6
TH005-2-012	Thailand(Thai-Cambodia border)	Pusing/Sisakhet	Microarray	(tr)6hr	NA	0.004	4.1
KH001-2-057	Cambodia	Pursat	Microarray	(tr)6hr	NA	0.011	4.2
TH005-2-001	Thailand(Thai-Cambodia border)	Pusing/Sisakhet	Microarray	(tr)6hr	NA	0.126	4.1
VN001-2-053	Vietnam(Southern Vietnam)	Binh Phuoc	Microarray	(tr)6hr	NA	0.083	4
VN001-2-024	Vietnam(Southern Vietnam)	Binh Phuoc	Microarray	(tr)6hr	NA	0.022	3.7
KH004-2-045	Cambodia	Pailin	Microarray	(tr)6hr	NA	0.035	4.2
KH003-2-058	Cambodia	Ratanakiri	Microarray	(tr)6hr	NA	0.032	4.1
KH003-2-065	Cambodia	Ratanakiri	Microarray	(tr)6hr	NA	0.026	3.8
VN001-2-090	Vietnam(Southern Vietnam)	Binh Phuoc	Microarray	(tr)6hr	NA	0.038	4.1
VN001-2-073	Vietnam(Southern Vietnam)	Binh Phuoc	Microarray	(tr)6hr	NA	0.065	4.3
VN001-2-059	Vietnam(Southern Vietnam)	Binh Phuoc	Microarray	(tr)6hr	NA	0.016	4.8
VN001-2-057	Vietnam(Southern Vietnam)	Binh Phuoc	Microarray	(tr)6hr	NA	0.016	4.4
KH001-2-113	Cambodia	Pursat	Microarray	(tr)6hr	NA	0.029	3.5
KH004-2-018	Cambodia	Pailin	Microarray	(tr)6hr	NA	0.149	4
VN001-2-115	Vietnam(Southern Vietnam)	Binh Phuoc	Microarray	(tr)6hr	NA	0.021	4.1
TH005-2-004	Thailand(Thai-Cambodia border)	Pusing/Sisakhet	Microarray	(tr)6hr	NA	0.012	3.8
VN001-2-014	Vietnam(Southern Vietnam)	Binh Phuoc	Microarray	(tr)6hr	NA	0.019	3.7
TH005-2-009	Thailand(Thai-Cambodia border)	Pusing/Sisakhet	Microarray	(tr)6hr	NA	0.006	4.6
KH001-2-063	Cambodia	Pursat	Microarray	(tr)6hr	NA	0	5.2
KH004-2-003	Cambodia	Pailin	Microarray	(tr)6hr	NA	0.033	4.3
KH004-2-012	Cambodia	Pailin	Microarray	(tr)6hr	NA	0.039	3.7
KH001-2-114	Cambodia	Pursat	Microarray	(tr)6hr	NA	0.021	3.7
KH001-2-004	Cambodia	Pursat	Microarray	(tr)6hr	NA	0.051	3.7
VN001-2-072	Vietnam(Southern Vietnam)	Binh Phuoc	Microarray	(tr)6hr	NA	0	4.3
KH001-2-066	Cambodia	Pursat	Microarray	(tr)6hr	NA	0.008	4.2
TH005-2-005	Thailand(Thai-Cambodia border)	Pusing/Sisakhet	Microarray	(tr)6hr	NA	0.024	3.7
KH003-2-046	Cambodia	Ratanakiri	Microarray	(tr)6hr	NA	0.011	3.8
KH001-2-097	Cambodia	Pursat	Microarray	(tr)6hr	NA	0.068	4
KH001-2-107	Cambodia	Pursat	Microarray	(tr)6hr	NA	0.02	4.3
KH003-2-040	Cambodia	Ratanakiri	Microarray	(tr)6hr	NA	0.032	3.9
KH003-2-054	Cambodia	Ratanakiri	Microarray	(tr)6hr	NA	0.05	3.8
TH005-2-020	Thailand(Thai-Cambodia border)	Pusing/Sisakhet	Microarray	(tr)6hr	NA	0.02	3.9
KH003-2-067	Cambodia	Ratanakiri	Microarray	(tr)6hr	NA	0.103	4
VN001-2-078	Vietnam(Southern Vietnam)	Binh Phuoc	Microarray	(tr)6hr	NA	0	4.3
TH005-2-027	Thailand(Thai-Cambodia border)	Pusing/Sisakhet	Microarray	(tr)6hr	NA	0.014	4.4
KH003-2-047	Cambodia	Ratanakiri	Microarray	(tr)6hr	NA	0.03	4.4
KH001-2-044	Cambodia	Pursat	Microarray	(tr)6hr	NA	0.021	3.9
KH003-2-079	Cambodia	Ratanakiri	Microarray	(tr)6hr	NA	0	4.7
TH005-2-032	Thailand(Thai-Cambodia border)	Pusing/Sisakhet	Microarray	(tr)6hr	NA	0.035	4.4
VN001-2-022	Vietnam(Southern Vietnam)	Binh Phuoc	Microarray	(tr)6hr	NA	0.09	4.5
KH003-2-049	Cambodia	Ratanakiri	Microarray	(tr)6hr	NA	0.051	3.8
KH003-2-008	Cambodia	Ratanakiri	Microarray	(tr)6hr	NA	0.041	3.8
KH003-2-050	Cambodia	Ratanakiri	Microarray	(tr)6hr	NA	0.021	4.1
TH005-2-026	Thailand(Thai-Cambodia border)	Pusing/Sisakhet	Microarray	(tr)6hr	NA	0.05	4.1
VN001-2-045	Vietnam(Southern Vietnam)	Binh Phuoc	Microarray	(tr)6hr	NA	0.012	4.5
TH005-2-007	Thailand(Thai-Cambodia border)	Pusing/Sisakhet	Microarray	(tr)6hr	NA	0	4.8
TH005-2-013	Thailand(Thai-Cambodia border)	Pusing/Sisakhet	Microarray	(tr)6hr	NA	0.001	4
VN001-2-048	Vietnam(Southern Vietnam)	Binh Phuoc	Microarray	(tr)6hr	NA	0.006	4
KH001-2-054	Cambodia	Pursat	Microarray	(tr)6hr	NA	0.099	3.5
KH003-2-052	Cambodia	Ratanakiri	Microarray	(tr)6hr	NA	0.041	3.9
KH001-2-112	Cambodia	Pursat	Microarray	(tr)6hr	NA	0.024	3.8
KH004-2-004	Cambodia	Pailin	Microarray	(tr)6hr	NA	0.044	3.6
KH001-2-080	Cambodia	Pursat	Microarray	(tr)6hr	NA	0.071	4
MM002-2-022	Myanmar	Pyin Oo Lwin	Microarray	(tr)6hr	NA	0.15	3.9
TH006-2-011	Thailand(Thai-Cambodia border)	Khun Han	Microarray	(tr)6hr	NA	0.061	4.3
KH003-2-035	Cambodia	Ratanakiri	Microarray	(tr)6hr	NA	0	4.3
KH004-2-039	Cambodia	Pailin	Microarray	(tr)6hr	NA	0.037	4.2
KH001-2-041	Cambodia	Pursat	Microarray	(tr)6hr	NA	0.041	3.5
KH001-2-109	Cambodia	Pursat	Microarray	(tr)6hr	NA	0.043	3.8
TH005-2-025	Thailand(Thai-Cambodia border)	Pusing/Sisakhet	Microarray	(tr)6hr	NA	0.134	3.9
VN001-2-034	Vietnam(Southern Vietnam)	Binh Phuoc	Microarray	(tr)6hr	NA	0.081	3.7
KH004-2-030	Cambodia	Pailin	Microarray	(tr)6hr	NA	0.054	3.8
KH003-2-037	Cambodia	Ratanakiri	Microarray	(tr)6hr	NA	0.066	4.1
KH003-2-053	Cambodia	Ratanakiri	Microarray	(tr)6hr	NA	0.091	3.9
KH003-2-066	Cambodia	Ratanakiri	Microarray	(tr)6hr	NA	0.073	3.8
KH003-2-063	Cambodia	Ratanakiri	Microarray	(tr)6hr	NA	0.015	3.8
KH003-2-078	Cambodia	Ratanakiri	Microarray	(tr)6hr	NA	0	3.9
TH005-2-028	Thailand(Thai-Cambodia border)	Pusing/Sisakhet	Microarray	(tr)6hr	NA	0.035	4.4
KH004-2-053	Cambodia	Pailin	Microarray	(tr)6hr	NA	0.073	3.8
KH003-2-077	Cambodia	Ratanakiri	Microarray	(tr)6hr	NA	0.064	4
